# Supplementary material for: Wastewater treatment works change the intestinal microbiomes of insectivorous bats
Source: PLoS One. 2021 Mar 3;16(3):e0247475. doi: 10.1371/journal.pone.0247475 (PMC7928523; doi:10.1371/journal.pone.0247475)
Supplement: S1 Data — (XLSX) [file pone.0247475.s002.xlsx]

## Sheet: Phylum
Phylum	Unassigned	Actinobacteria	Bacteroidetes	Chlamydiae	Chloroflexi	Cyanobacteria	Firmicutes	Fusobacteria	Lentisphaerae	Planctomycetes	Proteobacteria	Spirochaetes	Tenericutes	Verrucomicrobia	Deinococcus-Thermus
DC1	467	15	0	0	3	7823	1245	0	8	2457	106898	0	8	0	10
DC2	872	0	1430	0	126	24	113761	10020	0	1	26551	4511	6507	0	0
DC3	2913	0	0	0	0	1077	23520	3591	0	9	20285	3983	137038	0	0
DC4	833	126	318	0	0	0	23903	14717	0	0	11521	216	1518	0	0
DC5	581	0	229	0	0	11922	3791	1430	0	0	17159	281	623	0	0
DC6	631	0	0	0	0	10	9102	0	0	57	35221	0	67831	0	0
DC7	302	0	161	0	0	9401	2037	3	0	0	2366	2185	3233	0	0
DC8	3102	0	1	0	0	2	47909	0	0	0	37557	0	63024	0	0
DC9	1672	886	406	0	0	2168	36502	7294	0	3	59209	5573	339	0	0
DC10	1750	591	4891	0	0	20	45003	18574	0	3	2529	9367	13	0	0
DC11	2002	205	0	0	0	32791	30973	0	0	6	28492	12904	395	0	0
DC12	784	337	0	0	0	0	16749	319	0	0	30499	1129	1386	0	0
DC13	987	547	0	0	0	3	64150	0	0	0	14220	1	2272	0	0
DC15	4178	992	0	0	0	30768	110363	0	0	402	23591	1	50033	0	0
DC17	3258	139	0	1	0	78520	19638	0	0	0	3902	2	73293	0	0
DC18	1223	598	6331	13	0	936	67668	0	0	0	16370	0	1197	0	0
DC19	1205	0	0	0	0	17704	65538	1	0	4	12314	2	1683	0	0
DC20	1720	1	0	0	0	48428	47793	3	0	0	28002	1	4092	0	0
DC22	3087	60	0	0	0	51	8911	0	0	5	53956	2	105290	0	0
DC23	1058	407	227	0	0	13151	6511	0	0	0	2217	0	37123	0	0
DC24	1623	2191	0	0	0	5	52520	0	0	0	65561	0	12	0	0
DC25	855	1030	0	0	0	6	69547	0	0	0	24384	0	2510	0	0
DC26	1052	1	285	0	0	469	65890	0	0	0	26620	4290	2001	0	0
DC27	852	328	854	0	0	6	59276	0	0	0	12849	0	5170	0	0
DC47	2357	0	2079	0	0	2	53071	3	0	3	25402	3	31640	0	0
DC48	1922	2	702	0	0	33	13796	5	0	1	19260	5	139635	0	0
DC49	895	1	0	0	0	20	2904	0	0	8	135036	2	4437	0	0
DC50	981	298	286	0	0	120	28765	0	0	0	29909	2	2013	0	0
DC51	1892	0	0	0	0	69726	297	0	0	0	9050	4500	61459	0	0
DC52	1359	228	0	0	0	10	4479	0	0	0	29924	18945	77901	0	0
DC53	2462	361	229	0	0	43	69067	220	0	0	28672	24469	24478	136	0
DC54	424	0	454	0	0	43681	9583	0	0	1	57403	0	1170	0	0
DC55	1158	1438	0	0	0	6	8681	2223	0	5	70424	25572	3	0	0
DC57	697	1	1	0	0	24	34246	4	0	4	24569	32462	95	0	0
DC58	1487	884	0	0	0	99400	34140	0	0	4	27912	2033	311	0	0
DC59	1373	0	986	0	0	0	15413	0	0	0	77433	7463	1047	0	0
DC60	1995	658	378	59	0	12	63717	0	0	0	52320	0	1002	0	0
DC61	1744	888	0	0	0	792	64189	0	0	1175	54384	6	15069	0	0
DC62	1650	0	576	0	0	29	51650	0	0	0	26751	11263	84	0	0

## Sheet: Class
Phylum	Unassigned	Actinobacteria		Bacteroidetes				Chlamydiae	Chloroflexi		Cyanobacteria					Firmicutes				Fusobacteria	Lentisphaerae	Planctomycetes		Proteobacteria						Spirochaetes	Tenericutes	Verrucomicrobia	Deinococcus-Thermus
Class		Actinobacteria	Thermoleophilia	Saprospirae	Bacteroidia	Flavobacteriia	Sphingobacteriia	Chlamydiia	C0119	S085	4C0d-2	Chloroplast	Nostocophycideae	Oscillatoriophycideae	Synechococcophycideae	Bacilli	Clostridia	Erysipelotrichi	Other	Fusobacteriia	Lentisphaeria	Phycisphaerae	Planctomycetia	Alphaproteobacteria	Betaproteobacteria	Deltaproteobacteria	Epsilonproteobacteria	Gammaproteobacteria	Other	Spirochaetes	Mollicutes	Spartobacteria	Deinococci
DC1	467	15	0	0	0	0	0	0	3	0	1192	6601	8	20	2	703	542	0	0	0	8	622	1835	106608	8	32	2	248	0	0	8	0	10
DC2	872	0	0	709	721	0	0	0	0	126	3	21	0	0	0	113754	7	0	0	10020	0	0	1	1568	3439	0	7189	14355	0	4511	6507	0	0
DC3	2913	0	0	0	0	0	0	0	0	0	5	1072	0	0	0	23514	4	0	2	3591	0	0	9	5557	2221	0	14	12493	0	3983	137038	0	0
DC4	833	126	0	0	0	318	0	0	0	0	0	0	0	0	0	23898	4	0	1	14717	0	0	0	723	308	0	7	10483	0	216	1518	0	0
DC5	581	0	0	229	0	0	0	0	0	0	0	11922	0	0	0	3791	0	0	0	1430	0	0	0	7078	394	0	223	9464	0	281	623	0	0
DC6	631	0	0	0	0	0	0	0	0	0	0	10	0	0	0	9102	0	0	0	0	0	0	57	2092	1826	0	28482	2821	0	0	67831	0	0
DC7	302	0	0	0	161	0	0	0	0	0	0	9401	0	0	0	2036	1	0	0	3	0	0	0	220	71	0	3	2072	0	2185	3233	0	0
DC8	3102	0	0	0	1	0	0	0	0	0	0	2	0	0	0	47826	83	0	0	0	0	0	0	28693	4	0	0	8860	0	0	63024	0	0
DC9	1672	886	0	406	0	0	0	0	0	0	0	2168	0	0	0	31276	5226	0	0	7294	0	0	3	4256	6249	1	45080	3623	0	5573	339	0	0
DC10	1750	591	0	0	4891	0	0	0	0	0	1	19	0	0	0	44992	11	0	0	18574	0	0	3	953	509	0	3	1064	0	9367	13	0	0
DC11	2002	205	0	0	0	0	0	0	0	0	5	32786	0	0	0	30970	3	0	0	0	0	1	5	6903	1322	1	17353	2909	4	12904	395	0	0
DC12	784	337	0	0	0	0	0	0	0	0	0	0	0	0	0	16749	0	0	0	319	0	0	0	27395	297	0	1982	823	2	1129	1386	0	0
DC13	987	547	0	0	0	0	0	0	0	0	0	3	0	0	0	61415	2689	0	46	0	0	0	0	6399	3152	0	5	4652	12	1	2272	0	0
DC15	4178	992	0	0	0	0	0	0	0	0	0	30768	0	0	0	110362	0	0	1	0	0	0	402	13504	5036	0	12	5032	7	1	50033	0	0
DC17	3258	129	10	0	0	0	0	1	0	0	0	78520	0	0	0	19637	1	0	0	0	0	0	0	1692	338	543	8	1321	0	2	73293	0	0
DC18	1223	598	0	0	6331	0	0	13	0	0	0	5	0	931	0	54571	12877	215	5	0	0	0	0	5957	1	0	2	10409	1	0	1197	0	0
DC19	1205	0	0	0	0	0	0	0	0	0	0	17704	0	0	0	22084	43454	0	0	1	0	0	4	7070	2114	0	18	3111	1	2	1683	0	0
DC20	1720	1	0	0	0	0	0	0	0	0	1	48427	0	0	0	47779	14	0	0	3	0	0	0	14416	2	0	11924	1660	0	1	4092	0	0
DC22	3087	60	0	0	0	0	0	0	0	0	2	49	0	0	0	8906	5	0	0	0	0	1	4	52494	849	0	10	603	0	2	105290	0	0
DC23	1058	407	0	0	0	227	0	0	0	0	0	13151	0	0	0	6217	294	0	0	0	0	0	0	1314	493	0	3	407	0	0	37123	0	0
DC24	1623	2191	0	0	0	0	0	0	0	0	0	5	0	0	0	50427	2093	0	0	0	0	0	0	9179	4781	0	43887	7714	0	0	12	0	0
DC25	855	1030	0	0	0	0	0	0	0	0	0	6	0	0	0	69547	0	0	0	0	0	0	0	766	3247	0	16096	4275	0	0	2510	0	0
DC26	1052	1	0	0	1	284	0	0	0	0	0	469	0	0	0	61566	4324	0	0	0	0	0	0	1158	4	0	17486	7972	0	4290	2001	0	0
DC27	852	328	0	0	1	853	0	0	0	0	1	5	0	0	0	59271	4	0	1	0	0	0	0	2459	510	16	1025	8839	0	0	5170	0	0
DC47	2357	0	0	1	0	2078	0	0	0	0	0	2	0	0	0	28256	24815	0	0	3	0	0	3	6589	1016	0	14	17783	0	3	31640	0	0
DC48	1922	2	0	0	0	702	0	0	0	0	0	33	0	0	0	13786	10	0	0	5	0	1	0	11748	1015	0	5	6492	0	5	139635	0	0
DC49	895	1	0	0	0	0	0	0	0	0	0	20	0	0	0	2897	7	0	0	0	0	2	6	79986	8468	0	40354	6220	8	2	4437	0	0
DC50	981	298	0	0	0	286	0	0	0	0	0	120	0	0	0	23809	4956	0	0	0	0	0	0	28101	2	0	6	1800	0	2	2013	0	0
DC51	1892	0	0	0	0	0	0	0	0	0	0	69726	0	0	0	295	2	0	0	0	0	0	0	343	344	0	592	7771	0	4500	61459	0	0
DC52	1359	228	0	0	0	0	0	0	0	0	0	10	0	0	0	4479	0	0	0	0	0	0	0	19184	1654	0	1218	7868	0	18945	77901	0	0
DC53	2462	361	0	0	0	0	229	0	0	0	0	43	0	0	0	68467	600	0	0	220	0	0	0	27628	99	0	280	665	0	24469	24478	136	0
DC54	424	0	0	0	0	454	0	0	0	0	0	43681	0	0	0	37	9546	0	0	0	0	1	0	45356	1029	0	0	11018	0	0	1170	0	0
DC55	1158	1438	0	0	0	0	0	0	0	0	0	6	0	0	0	7934	747	0	0	2223	0	0	5	66039	9	1	12	4363	0	25572	3	0	0
DC57	697	1	0	0	1	0	0	0	0	0	2	22	0	0	0	6565	27681	0	0	4	0	2	2	21711	10	1	6	2841	0	32462	95	0	0
DC58	1487	884	0	0	0	0	0	0	0	0	3	99397	0	0	0	34131	9	0	0	0	0	1	3	20359	4662	0	13	2876	2	2033	311	0	0
DC59	1373	0	0	0	0	986	0	0	0	0	0	0	0	0	0	15413	0	0	0	0	0	0	0	755	179	0	75020	1479	0	7463	1047	0	0
DC60	1995	658	0	0	0	0	378	59	0	0	0	12	0	0	0	63715	2	0	0	0	0	0	0	2608	209	0	35898	13605	0	0	1002	0	0
DC61	1744	888	0	0	0	0	0	0	0	0	0	792	0	0	0	64189	0	0	0	0	0	0	1175	12147	1319	0	6915	34003	0	6	15069	0	0
DC62	1650	0	0	0	0	576	0	0	0	0	0	29	0	0	0	51649	1	0	0	0	0	0	0	1351	444	0	6564	18392	0	11263	84	0	0

## Sheet: Order
Phylum	Unassigned	Actinobacteria	Actinobacteria	Bacteroidetes				Chlamydiae	Chloroflexi		Cyanobacteria										Firmicutes								Fusobacteria	Lentisphaerae	Planctomycetes
Class		Actinobacteria	Thermoleophilia	Saprospirae	Bacteroidia	Flavobacteriia	Sphingobacteriia	Chlamydiia	C0119	S085	4C0d-2		Chloroplast				Nostocophycideae	Oscillatoriophycideae			Bacilli				Clostridia		Erysipelotrichi	Other	Fusobacteriia	Lentisphaeria	Phycisphaerae	Planctomycetia				Alphaproteobacteria							Betaproteobacteria						Deltaproteobacteria
Order		Actinomycetales	Gaiellales	Saprospirales	Bacteroidales	Flavobacteriales	Sphingobacteriales	Chlamydiales			MLE1-12	YS2	CAB-I	Chlorophyta	Stramenopiles	Streptophyta	Nostocales	Chroococcales	Oscillatoriales	Synechococcales	Bacillales	Lactobacillales	Turicibacterales	Other	Clostridiales	OPB54	Erysipelotrichales		Fusobacteriales	Victivallales	Phycisphaerales	B97	Gemmatales	Pirellulales	Planctomycetales	Caulobacterales	Rhizobiales	Rhodobacterales	Rhodospirillales	Rickettsiales	Sphingomonadales	Other	Burkholderiales	Methylophilales	Neisseriales	Procabacteriales	Rhodocyclales	Other	Bdellovibrionales
DC1	467	15	0	0	0	0	0	0	3	0	1170	22	8	557	5588	448	8	20	0	2	659	43	1	0	386	156	0	0	0	8	622	5	1031	501	298	0	87203	12044	54	386	6888	33	2	0	2	4	0	0	0
DC2	872	0	0	709	721	0	0	0	0	126	3	0	5	1	15	0	0	0	0	0	57454	56197	0	103	7	0	0	0	10020	0	0	0	0	1	0	0	857	640	0	4	67	0	3438	0	0	0	1	0	0
DC3	2913	0	0	0	0	0	0	0	0	0	4	1	1060	1	11	0	0	0	0	0	9704	13792	1	17	4	0	0	2	3591	0	0	0	3	4	2	0	4071	1478	0	7	1	0	1530	684	0	0	7	0	0
DC4	833	126	0	0	0	318	0	0	0	0	0	0	0	0	0	0	0	0	0	0	12510	11359	0	29	4	0	0	1	14717	0	0	0	0	0	0	0	430	0	0	116	176	1	308	0	0	0	0	0	0
DC5	581	0	0	229	0	0	0	0	0	0	0	0	11730	0	69	123	0	0	0	0	3001	790	0	0	0	0	0	0	1430	0	0	0	0	0	0	0	138	0	0	6794	146	0	391	0	0	0	3	0	0
DC6	631	0	0	0	0	0	0	0	0	0	0	0	10	0	0	0	0	0	0	0	8839	263	0	0	0	0	0	0	0	0	0	0	57	0	0	0	1260	0	0	378	396	58	1190	636	0	0	0	0	0
DC7	302	0	0	0	161	0	0	0	0	0	0	0	9401	0	0	0	0	0	0	0	1390	646	0	0	1	0	0	0	3	0	0	0	0	0	0	1	216	0	0	3	0	0	71	0	0	0	0	0	0
DC8	3102	0	0	0	1	0	0	0	0	0	0	0	2	0	0	0	0	0	0	0	35405	12421	0	0	83	0	0	0	0	0	0	0	0	0	0	0	1118	0	0	27575	0	0	4	0	0	0	0	0	0
DC9	1672	886	0	406	0	0	0	0	0	0	0	0	2168	0	0	0	0	0	0	0	17288	13988	0	0	5226	0	0	0	7294	0	0	0	3	0	0	0	4237	0	0	6	13	0	6217	4	0	0	28	0	0
DC10	1750	591	0	0	4891	0	0	0	0	0	1	0	3	3	13	0	0	0	0	0	26800	17986	0	206	7	4	0	0	18574	0	0	0	0	3	0	0	940	2	0	9	2	0	509	0	0	0	0	0	0
DC11	2002	205	0	0	0	0	0	0	0	0	5	0	32775	3	8	0	0	0	0	0	21265	9697	0	8	3	0	0	0	0	0	1	0	2	3	0	0	3167	5	1	2915	815	0	1318	0	0	0	4	0	0
DC12	784	337	0	0	0	0	0	0	0	0	0	0	0	0	0	0	0	0	0	0	9093	7656	0	0	0	0	0	0	319	0	0	0	0	0	0	0	328	0	0	27067	0	0	283	0	0	0	14	0	0
DC13	987	547	0	0	0	0	0	0	0	0	0	0	3	0	0	0	0	0	0	0	51941	9474	0	0	2689	0	0	46	0	0	0	0	0	0	0	0	6398	0	0	1	0	0	3145	0	0	0	5	2	0
DC15	4178	992	0	0	0	0	0	0	0	0	0	0	30768	0	0	0	0	0	0	0	102600	7762	0	0	0	0	0	1	0	0	0	0	402	0	0	0	9541	0	0	3963	0	0	5013	0	0	0	22	1	0
DC17	3258	129	10	0	0	0	0	1	0	0	0	0	78520	0	0	0	0	0	0	0	17452	2185	0	0	1	0	0	0	0	0	0	0	0	0	0	0	1691	0	0	1	0	0	338	0	0	0	0	0	0
DC18	1223	598	0	0	6331	0	0	13	0	0	0	0	5	0	0	0	0	0	931	0	42642	11929	0	0	12877	0	215	5	0	0	0	0	0	0	0	0	5950	0	0	4	1	2	1	0	0	0	0	0	0
DC19	1205	0	0	0	0	0	0	0	0	0	0	0	17704	0	0	0	0	0	0	0	21428	656	0	0	43454	0	0	0	1	0	0	0	4	0	0	0	7048	0	0	6	16	0	2064	10	0	0	40	0	0
DC20	1720	1	0	0	0	0	0	0	0	0	1	0	48410	3	14	0	0	0	0	0	47095	684	0	0	12	2	0	0	3	0	0	0	0	0	0	0	2439	1	0	11975	1	0	2	0	0	0	0	0	0
DC22	3087	60	0	0	0	0	0	0	0	0	2	0	30	0	18	1	0	0	0	0	444	8462	0	0	4	1	0	0	0	0	1	0	4	0	0	0	2492	1	0	49993	1	7	815	0	0	0	34	0	0
DC23	1058	407	0	0	0	227	0	0	0	0	0	0	13151	0	0	0	0	0	0	0	6071	146	0	0	294	0	0	0	0	0	0	0	0	0	0	0	936	0	0	6	372	0	233	0	260	0	0	0	0
DC24	1623	2191	0	0	0	0	0	0	0	0	0	0	5	0	0	0	0	0	0	0	45497	4930	0	0	2093	0	0	0	0	0	0	0	0	0	0	0	9176	0	0	0	0	3	4777	0	0	0	4	0	0
DC25	855	1030	0	0	0	0	0	0	0	0	0	0	6	0	0	0	0	0	0	0	64663	4884	0	0	0	0	0	0	0	0	0	0	0	0	0	0	765	0	0	1	0	0	3247	0	0	0	0	0	0
DC26	1052	1	0	0	1	284	0	0	0	0	0	0	469	0	0	0	0	0	0	0	50705	10861	0	0	4324	0	0	0	0	0	0	0	0	0	0	0	1155	0	0	3	0	0	4	0	0	0	0	0	0
DC27	852	328	0	0	1	853	0	0	0	0	1	0	5	0	0	0	0	0	0	0	48442	10829	0	0	4	0	0	1	0	0	0	0	0	0	0	0	1935	1	0	180	343	0	510	0	0	0	0	0	16
DC47	2357	0	0	1	0	2078	0	0	0	0	0	0	1	0	1	0	0	0	0	0	14056	14200	0	0	24815	0	0	0	3	0	0	0	3	0	0	0	1433	0	0	5147	9	0	1001	4	0	0	11	0	0
DC48	1922	2	0	0	0	702	0	0	0	0	0	0	11	3	19	0	0	0	0	0	13163	623	0	0	8	2	0	0	5	0	1	0	0	0	0	0	280	2	0	11463	3	0	1003	0	0	0	12	0	0
DC49	895	1	0	0	0	0	0	0	0	0	0	0	15	1	4	0	0	0	0	0	2896	1	0	0	7	0	0	0	0	0	2	0	3	3	0	0	14930	3	0	65017	3	33	8191	0	0	0	277	0	0
DC50	981	298	0	0	0	286	0	0	0	0	0	0	120	0	0	0	0	0	0	0	23351	458	0	0	4956	0	0	0	0	0	0	0	0	0	0	0	1636	0	0	26459	0	6	2	0	0	0	0	0	0
DC51	1892	0	0	0	0	0	0	0	0	0	0	0	69726	0	0	0	0	0	0	0	35	260	0	0	2	0	0	0	0	0	0	0	0	0	0	0	337	0	0	6	0	0	344	0	0	0	0	0	0
DC52	1359	228	0	0	0	0	0	0	0	0	0	0	10	0	0	0	0	0	0	0	3934	545	0	0	0	0	0	0	0	0	0	0	0	0	0	0	3339	0	0	15490	355	0	1641	0	0	0	13	0	0
DC53	2462	361	0	0	0	0	229	0	0	0	0	0	43	0	0	0	0	0	0	0	66834	1633	0	0	600	0	0	0	220	0	0	0	0	0	0	0	1468	120	0	26040	0	0	99	0	0	0	0	0	0
DC54	424	0	0	0	0	454	0	0	0	0	0	0	43681	0	0	0	0	0	0	0	35	2	0	0	9546	0	0	0	0	0	1	0	0	0	0	0	4780	4	0	40572	0	0	1018	0	0	0	11	0	0
DC55	1158	1438	0	0	0	0	0	0	0	0	0	0	4	0	0	2	0	0	0	0	34	7900	0	0	747	0	0	0	2223	0	0	0	5	0	0	0	1639	0	0	64387	13	0	4	4	0	0	1	0	0
DC57	697	1	0	0	1	0	0	0	0	0	2	0	5	7	10	0	0	0	0	0	6557	8	0	0	27677	4	0	0	4	0	2	0	1	1	0	0	4814	2	0	16891	4	0	10	0	0	0	0	0	0
DC58	1487	884	0	0	0	0	0	0	0	0	3	0	99380	2	15	0	0	0	0	0	33539	592	0	0	9	0	0	0	0	0	1	0	1	2	0	0	1892	4	0	18458	5	0	4645	0	0	0	17	0	0
DC59	1373	0	0	0	0	986	0	0	0	0	0	0	0	0	0	0	0	0	0	0	15283	130	0	0	0	0	0	0	0	0	0	0	0	0	0	0	743	0	0	12	0	0	179	0	0	0	0	0	0
DC60	1995	658	0	0	0	0	378	59	0	0	0	0	12	0	0	0	0	0	0	0	55726	7989	0	0	2	0	0	0	0	0	0	0	0	0	0	1	2606	0	0	1	0	0	209	0	0	0	0	0	0
DC61	1744	888	0	0	0	0	0	0	0	0	0	0	792	0	0	0	0	0	0	0	59762	4427	0	0	0	0	0	0	0	0	0	0	1175	0	0	1796	6762	0	0	3	3586	0	1318	0	0	0	1	0	0
DC62	1650	0	0	0	0	576	0	0	0	0	0	0	29	0	0	0	0	0	0	0	51025	268	356	0	1	0	0	0	0	0	0	0	0	0	0	0	1348	0	0	3	0	0	444	0	0	0	0	0	0
[truncated: 21 more columns]

## Sheet: Family
Phylum	Unassigned	Actinobacteria																	Bacteroidetes								Chlamydiae	Chloroflexi		Cyanobacteria												Firmicutes
Class		Actinobacteria																Thermoleophilia	Saprospirae	Bacteroidia				Flavobacteriia		Sphingobacteriia	Chlamydiia	C0119	S085	4C0d-2		Chloroplast						Nostocophycideae	Oscillatoriophycideae		Synechococcophycideae	Bacilli
Order		Actinomycetales																Gaiellales	Saprospirales	Bacteroidales				Flavobacteriales		Sphingobacteriales	Chlamydiales			MLE1-12	YS2	CAB-I	Chlorophyta			Stramenopiles	Streptophyta	Nostocales	Chroococcales	Oscillatoriales	Synechococcales	Bacillales
Family		Actinomycetaceae	Corynebacteriaceae	Dermacoccaceae	Frankiaceae	Gordoniaceae	Intrasporangiaceae	Microbacteriaceae	Micrococcaceae	Mycobacteriaceae	Nocardiaceae	Nocardioidaceae	Promicromonosporaceae	Propionibacteriaceae	Streptomycetaceae	Thermomonosporaceae	Other		Chitinophagaceae	Paraprevotellaceae	Bacteroidaceae	Porphyromonadaceae	Rikenellaceae	Weeksellaceae	Flavobacteriaceae	Sphingobacteriaceae	Chlamydiaceae						Other	Chlamydomonadaceae	Trebouxiophyceae			Nostocaceae	Xenococcaceae	Phormidiaceae	Acaryochloridaceae	Exiguobacteraceae	Alicyclobacillaceae	Bacillaceae	Listeriaceae	Paenibacillaceae	Planococcaceae	Staphylococcaceae	Other
DC1	467	0	0	0	0	0	0	0	2	3	0	0	0	8	0	2	0	0	0	0	0	0	0	0	0	0	0	3	0	1170	22	8	28	5	524	5588	448	8	20	0	2	0	24	386	0	32	37	138	42
DC2	872	0	0	0	0	0	0	0	0	0	0	0	0	0	0	0	0	0	709	0	0	721	0	0	0	0	0	0	126	3	0	5	0	0	1	15	0	0	0	0	0	0	0	57427	0	0	0	4	23
DC3	2913	0	0	0	0	0	0	0	0	0	0	0	0	0	0	0	0	0	0	0	0	0	0	0	0	0	0	0	0	4	1	1060	0	0	1	11	0	0	0	0	0	0	0	9701	0	0	1	0	2
DC4	833	0	45	0	0	0	0	0	0	0	0	0	0	81	0	0	0	0	0	0	0	0	0	0	318	0	0	0	0	0	0	0	0	0	0	0	0	0	0	0	0	0	0	12505	0	0	0	0	5
DC5	581	0	0	0	0	0	0	0	0	0	0	0	0	0	0	0	0	0	229	0	0	0	0	0	0	0	0	0	0	0	0	11730	0	0	0	69	123	0	0	0	0	0	0	3000	0	0	1	0	0
DC6	631	0	0	0	0	0	0	0	0	0	0	0	0	0	0	0	0	0	0	0	0	0	0	0	0	0	0	0	0	0	0	10	0	0	0	0	0	0	0	0	0	0	0	8839	0	0	0	0	0
DC7	302	0	0	0	0	0	0	0	0	0	0	0	0	0	0	0	0	0	0	0	0	161	0	0	0	0	0	0	0	0	0	9401	0	0	0	0	0	0	0	0	0	0	0	1298	0	0	0	92	0
DC8	3102	0	0	0	0	0	0	0	0	0	0	0	0	0	0	0	0	0	0	0	1	0	0	0	0	0	0	0	0	0	0	2	0	0	0	0	0	0	0	0	0	0	0	35402	0	0	0	0	3
DC9	1672	413	0	0	0	0	0	0	0	0	0	0	0	473	0	0	0	0	406	0	0	0	0	0	0	0	0	0	0	0	0	2168	0	0	0	0	0	0	0	0	0	0	0	15302	0	0	1961	0	25
DC10	1750	0	0	0	0	0	0	0	0	0	591	0	0	0	0	0	0	0	0	0	4891	0	0	0	0	0	0	0	0	1	0	3	0	0	3	13	0	0	0	0	0	0	1	26244	0	0	424	1	130
DC11	2002	0	0	0	0	0	0	0	0	0	0	0	0	205	0	0	0	0	0	0	0	0	0	0	0	0	0	0	0	5	0	32775	0	1	2	8	0	0	0	0	0	0	0	21251	0	0	0	0	14
DC12	784	0	337	0	0	0	0	0	0	0	0	0	0	0	0	0	0	0	0	0	0	0	0	0	0	0	0	0	0	0	0	0	0	0	0	0	0	0	0	0	0	0	0	9071	0	0	0	0	22
DC13	987	0	0	0	0	0	0	0	0	0	0	0	0	547	0	0	0	0	0	0	0	0	0	0	0	0	0	0	0	0	0	3	0	0	0	0	0	0	0	0	0	0	0	50707	3	0	1225	0	6
DC15	4178	0	992	0	0	0	0	0	0	0	0	0	0	0	0	0	0	0	0	0	0	0	0	0	0	0	0	0	0	0	0	30768	0	0	0	0	0	0	0	0	0	0	0	102588	0	0	2	0	10
DC17	3258	0	0	0	0	0	0	128	0	0	0	0	0	1	0	0	0	10	0	0	0	0	0	0	0	0	1	0	0	0	0	78520	0	0	0	0	0	0	0	0	0	0	0	17452	0	0	0	0	0
DC18	1223	0	0	0	0	22	0	0	0	0	0	576	0	0	0	0	0	0	0	869	4702	0	760	0	0	0	13	0	0	0	0	5	0	0	0	0	0	0	0	931	0	0	0	42580	13	0	5	0	44
DC19	1205	0	0	0	0	0	0	0	0	0	0	0	0	0	0	0	0	0	0	0	0	0	0	0	0	0	0	0	0	0	0	17704	0	0	0	0	0	0	0	0	0	0	0	21427	0	0	0	0	1
DC20	1720	0	0	0	0	0	0	0	0	0	1	0	0	0	0	0	0	0	0	0	0	0	0	0	0	0	0	0	0	1	0	48410	0	0	3	14	0	0	0	0	0	0	0	46422	0	0	668	0	5
DC22	3087	0	0	0	0	0	0	0	0	0	0	0	0	60	0	0	0	0	0	0	0	0	0	0	0	0	0	0	0	2	0	30	0	0	0	18	1	0	0	0	0	0	1	432	0	0	0	2	9
DC23	1058	0	0	0	0	0	0	0	0	1	68	0	0	338	0	0	0	0	0	0	0	0	0	227	0	0	0	0	0	0	0	13151	0	0	0	0	0	0	0	0	0	0	0	5912	0	0	158	0	1
DC24	1623	0	0	0	0	0	0	0	0	0	2190	0	0	1	0	0	0	0	0	0	0	0	0	0	0	0	0	0	0	0	0	5	0	0	0	0	0	0	0	0	0	0	0	43439	0	0	2037	0	21
DC25	855	0	0	0	0	0	0	0	0	0	0	0	0	0	1030	0	0	0	0	0	0	0	0	0	0	0	0	0	0	0	0	6	0	0	0	0	0	0	0	0	0	0	0	64657	0	0	0	0	6
DC26	1052	0	1	0	0	0	0	0	0	0	0	0	0	0	0	0	0	0	0	0	0	1	0	284	0	0	0	0	0	0	0	469	0	0	0	0	0	0	0	0	0	0	0	50631	0	0	0	0	74
DC27	852	0	0	0	4	0	0	135	0	0	0	0	0	67	0	0	122	0	0	0	1	0	0	853	0	0	0	0	0	1	0	5	0	0	0	0	0	0	0	0	0	0	0	48346	0	0	85	0	11
DC47	2357	0	0	0	0	0	0	0	0	0	0	0	0	0	0	0	0	0	1	0	0	0	0	2078	0	0	0	0	0	0	0	1	0	0	0	1	0	0	0	0	0	0	0	13150	0	0	900	0	6
DC48	1922	0	0	0	0	0	0	1	1	0	0	0	0	0	0	0	0	0	0	0	0	0	0	0	702	0	0	0	0	0	0	11	0	0	3	19	0	0	0	0	0	0	0	12533	0	0	1	616	13
DC49	895	0	0	0	0	0	0	0	0	0	0	0	0	1	0	0	0	0	0	0	0	0	0	0	0	0	0	0	0	0	0	15	0	1	0	4	0	0	0	0	0	0	0	2894	0	0	0	0	2
DC50	981	0	0	0	0	0	0	0	0	0	231	0	0	67	0	0	0	0	0	0	0	0	0	286	0	0	0	0	0	0	0	120	0	0	0	0	0	0	0	0	0	1	0	23251	0	0	0	96	3
DC51	1892	0	0	0	0	0	0	0	0	0	0	0	0	0	0	0	0	0	0	0	0	0	0	0	0	0	0	0	0	0	0	69726	0	0	0	0	0	0	0	0	0	0	0	34	0	0	1	0	0
DC52	1359	0	0	0	0	0	0	0	0	0	0	0	0	228	0	0	0	0	0	0	0	0	0	0	0	0	0	0	0	0	0	10	0	0	0	0	0	0	0	0	0	0	0	3925	0	0	9	0	0
DC53	2462	0	87	0	0	0	0	78	0	45	0	0	0	151	0	0	0	0	0	0	0	0	0	0	0	229	0	0	0	0	0	43	0	0	0	0	0	0	0	0	0	0	0	66739	0	0	87	4	4
DC54	424	0	0	0	0	0	0	0	0	0	0	0	0	0	0	0	0	0	0	0	0	0	0	454	0	0	0	0	0	0	0	43681	0	0	0	0	0	0	0	0	0	0	0	32	0	0	0	3	0
DC55	1158	0	0	1419	0	0	5	0	0	0	0	0	0	0	14	0	0	0	0	0	0	0	0	0	0	0	0	0	0	0	0	4	0	0	0	0	2	0	0	0	0	0	0	33	0	0	1	0	0
DC57	697	0	0	0	0	0	0	0	0	0	1	0	0	0	0	0	0	0	0	0	1	0	0	0	0	0	0	0	0	2	0	5	0	0	7	10	0	0	0	0	0	5	0	5950	0	0	0	602	0
DC58	1487	0	0	1	0	0	0	0	524	0	0	0	2	357	0	0	0	0	0	0	0	0	0	0	0	0	0	0	0	3	0	99380	0	0	2	15	0	0	0	0	0	0	0	33537	0	0	0	1	1
DC59	1373	0	0	0	0	0	0	0	0	0	0	0	0	0	0	0	0	0	0	0	0	0	0	0	986	0	0	0	0	0	0	0	0	0	0	0	0	0	0	0	0	0	0	15219	0	0	0	60	4
DC60	1995	0	312	0	0	0	0	83	121	0	37	0	0	105	0	0	0	0	0	0	0	0	0	0	0	378	59	0	0	0	0	12	0	0	0	0	0	0	0	0	0	0	0	55651	0	0	23	0	52
DC61	1744	0	0	0	0	0	0	0	0	527	0	361	0	0	0	0	0	0	0	0	0	0	0	0	0	0	0	0	0	0	0	792	0	0	0	0	0	0	0	0	0	0	0	59743	0	0	0	1	18
DC62	1650	0	0	0	0	0	0	0	0	0	0	0	0	0	0	0	0	0	0	0	0	0	0	0	576	0	0	0	0	0	0	29	0	0	0	0	0	0	0	0	0	0	0	51024	0	0	0	0	1
[truncated: 90 more columns]

## Sheet: Genus
Phylum	Unassigned	Actinobacteria																							Bacteroidetes													Chlamydiae	Chloroflexi		Cyanobacteria
Class		Actinobacteria																						Thermoleophilia	Saprospirae		Bacteroidia						Flavobacteriia				Sphingobacteriia	Chlamydiia	C0119	S085	4C0d-2		Chloroplast						Nostocophycideae
Order		Actinomycetales																						Gaiellales	Saprospirales		Bacteroidales						Flavobacteriales				Sphingobacteriales	Chlamydiales			MLE1-12	YS2	CAB-I	Chlorophyta			Stramenopiles	Streptophyta	Nostocales
Family		Actinomycetaceae	Corynebacteriaceae	Dermacoccaceae	Frankiaceae	Gordoniaceae	Intrasporangiaceae	Microbacteriaceae				Micrococcaceae			Mycobacteriaceae	Nocardiaceae	Nocardioidaceae		Promicromonosporaceae	Propionibacteriaceae	Streptomycetaceae	Thermomonosporaceae	Other		Chitinophagaceae		Paraprevotellaceae	Bacteroidaceae		Porphyromonadaceae		Rikenellaceae	Weeksellaceae		Flavobacteriaceae		Sphingobacteriaceae	Chlamydiaceae						Other	Chlamydomonadaceae	Trebouxiophyceae			Nostocaceae
Genus		Actinomyces	Corynebacterium	Dermacoccus		Gordonia		Cryocola	Curtobacterium	Microbacterium	Other	Other	Microbispora	Micrococcus	Mycobacterium	Rhodococcus	Other	Nocardioides	Other	Propionibacterium	Streptomyces	Actinoallomurus			Other	Sediminibacterium	YRC22	Other	Bacteroides	Dysgonomonas	Porphyromonas		Chryseobacterium	Other	Flavobacterium	Myroides	Sphingobacterium	Chlamydia
DC1	467	0	0	0	0	0	0	0	0	0	0	0	0	2	3	0	0	0	0	8	0	2	0	0	0	0	0	0	0	0	0	0	0	0	0	0	0	0	3	0	1170	22	8	28	5	524	5588	448	8
DC2	872	0	0	0	0	0	0	0	0	0	0	0	0	0	0	0	0	0	0	0	0	0	0	0	0	709	0	0	0	721	0	0	0	0	0	0	0	0	0	126	3	0	5	0	0	1	15	0	0
DC3	2913	0	0	0	0	0	0	0	0	0	0	0	0	0	0	0	0	0	0	0	0	0	0	0	0	0	0	0	0	0	0	0	0	0	0	0	0	0	0	0	4	1	1060	0	0	1	11	0	0
DC4	833	0	45	0	0	0	0	0	0	0	0	0	0	0	0	0	0	0	0	81	0	0	0	0	0	0	0	0	0	0	0	0	0	0	318	0	0	0	0	0	0	0	0	0	0	0	0	0	0
DC5	581	0	0	0	0	0	0	0	0	0	0	0	0	0	0	0	0	0	0	0	0	0	0	0	229	0	0	0	0	0	0	0	0	0	0	0	0	0	0	0	0	0	11730	0	0	0	69	123	0
DC6	631	0	0	0	0	0	0	0	0	0	0	0	0	0	0	0	0	0	0	0	0	0	0	0	0	0	0	0	0	0	0	0	0	0	0	0	0	0	0	0	0	0	10	0	0	0	0	0	0
DC7	302	0	0	0	0	0	0	0	0	0	0	0	0	0	0	0	0	0	0	0	0	0	0	0	0	0	0	0	0	0	161	0	0	0	0	0	0	0	0	0	0	0	9401	0	0	0	0	0	0
DC8	3102	0	0	0	0	0	0	0	0	0	0	0	0	0	0	0	0	0	0	0	0	0	0	0	0	0	0	1	0	0	0	0	0	0	0	0	0	0	0	0	0	0	2	0	0	0	0	0	0
DC9	1672	413	0	0	0	0	0	0	0	0	0	0	0	0	0	0	0	0	0	473	0	0	0	0	0	406	0	0	0	0	0	0	0	0	0	0	0	0	0	0	0	0	2168	0	0	0	0	0	0
DC10	1750	0	0	0	0	0	0	0	0	0	0	0	0	0	0	591	0	0	0	0	0	0	0	0	0	0	0	0	4891	0	0	0	0	0	0	0	0	0	0	0	1	0	3	0	0	3	13	0	0
DC11	2002	0	0	0	0	0	0	0	0	0	0	0	0	0	0	0	0	0	0	205	0	0	0	0	0	0	0	0	0	0	0	0	0	0	0	0	0	0	0	0	5	0	32775	0	1	2	8	0	0
DC12	784	0	337	0	0	0	0	0	0	0	0	0	0	0	0	0	0	0	0	0	0	0	0	0	0	0	0	0	0	0	0	0	0	0	0	0	0	0	0	0	0	0	0	0	0	0	0	0	0
DC13	987	0	0	0	0	0	0	0	0	0	0	0	0	0	0	0	0	0	0	547	0	0	0	0	0	0	0	0	0	0	0	0	0	0	0	0	0	0	0	0	0	0	3	0	0	0	0	0	0
DC15	4178	0	992	0	0	0	0	0	0	0	0	0	0	0	0	0	0	0	0	0	0	0	0	0	0	0	0	0	0	0	0	0	0	0	0	0	0	0	0	0	0	0	30768	0	0	0	0	0	0
DC17	3258	0	0	0	0	0	0	2	4	1	121	0	0	0	0	0	0	0	0	1	0	0	0	10	0	0	0	0	0	0	0	0	0	0	0	0	0	1	0	0	0	0	78520	0	0	0	0	0	0
DC18	1223	0	0	0	0	22	0	0	0	0	0	0	0	0	0	0	0	576	0	0	0	0	0	0	0	0	869	4702	0	0	0	760	0	0	0	0	0	13	0	0	0	0	5	0	0	0	0	0	0
DC19	1205	0	0	0	0	0	0	0	0	0	0	0	0	0	0	0	0	0	0	0	0	0	0	0	0	0	0	0	0	0	0	0	0	0	0	0	0	0	0	0	0	0	17704	0	0	0	0	0	0
DC20	1720	0	0	0	0	0	0	0	0	0	0	0	0	0	0	1	0	0	0	0	0	0	0	0	0	0	0	0	0	0	0	0	0	0	0	0	0	0	0	0	1	0	48410	0	0	3	14	0	0
DC22	3087	0	0	0	0	0	0	0	0	0	0	0	0	0	0	0	0	0	0	60	0	0	0	0	0	0	0	0	0	0	0	0	0	0	0	0	0	0	0	0	2	0	30	0	0	0	18	1	0
DC23	1058	0	0	0	0	0	0	0	0	0	0	0	0	0	1	68	0	0	0	338	0	0	0	0	0	0	0	0	0	0	0	0	227	0	0	0	0	0	0	0	0	0	13151	0	0	0	0	0	0
DC24	1623	0	0	0	0	0	0	0	0	0	0	0	0	0	0	2190	0	0	0	1	0	0	0	0	0	0	0	0	0	0	0	0	0	0	0	0	0	0	0	0	0	0	5	0	0	0	0	0	0
DC25	855	0	0	0	0	0	0	0	0	0	0	0	0	0	0	0	0	0	0	0	1030	0	0	0	0	0	0	0	0	0	0	0	0	0	0	0	0	0	0	0	0	0	6	0	0	0	0	0	0
DC26	1052	0	1	0	0	0	0	0	0	0	0	0	0	0	0	0	0	0	0	0	0	0	0	0	0	0	0	0	0	0	1	0	5	279	0	0	0	0	0	0	0	0	469	0	0	0	0	0	0
DC27	852	0	0	0	4	0	0	2	0	76	57	0	0	0	0	0	0	0	0	67	0	0	122	0	0	0	0	1	0	0	0	0	3	850	0	0	0	0	0	0	1	0	5	0	0	0	0	0	0
DC47	2357	0	0	0	0	0	0	0	0	0	0	0	0	0	0	0	0	0	0	0	0	0	0	0	0	1	0	0	0	0	0	0	1845	233	0	0	0	0	0	0	0	0	1	0	0	0	1	0	0
DC48	1922	0	0	0	0	0	0	0	0	1	0	0	1	0	0	0	0	0	0	0	0	0	0	0	0	0	0	0	0	0	0	0	0	0	702	0	0	0	0	0	0	0	11	0	0	3	19	0	0
DC49	895	0	0	0	0	0	0	0	0	0	0	0	0	0	0	0	0	0	0	1	0	0	0	0	0	0	0	0	0	0	0	0	0	0	0	0	0	0	0	0	0	0	15	0	1	0	4	0	0
DC50	981	0	0	0	0	0	0	0	0	0	0	0	0	0	0	231	0	0	0	67	0	0	0	0	0	0	0	0	0	0	0	0	286	0	0	0	0	0	0	0	0	0	120	0	0	0	0	0	0
DC51	1892	0	0	0	0	0	0	0	0	0	0	0	0	0	0	0	0	0	0	0	0	0	0	0	0	0	0	0	0	0	0	0	0	0	0	0	0	0	0	0	0	0	69726	0	0	0	0	0	0
DC52	1359	0	0	0	0	0	0	0	0	0	0	0	0	0	0	0	0	0	0	228	0	0	0	0	0	0	0	0	0	0	0	0	0	0	0	0	0	0	0	0	0	0	10	0	0	0	0	0	0
DC53	2462	0	87	0	0	0	0	0	0	0	78	0	0	0	45	0	0	0	0	151	0	0	0	0	0	0	0	0	0	0	0	0	0	0	0	0	229	0	0	0	0	0	43	0	0	0	0	0	0
DC54	424	0	0	0	0	0	0	0	0	0	0	0	0	0	0	0	0	0	0	0	0	0	0	0	0	0	0	0	0	0	0	0	454	0	0	0	0	0	0	0	0	0	43681	0	0	0	0	0	0
DC55	1158	0	0	1419	0	0	5	0	0	0	0	0	0	0	0	0	0	0	0	0	14	0	0	0	0	0	0	0	0	0	0	0	0	0	0	0	0	0	0	0	0	0	4	0	0	0	0	2	0
DC57	697	0	0	0	0	0	0	0	0	0	0	0	0	0	0	1	0	0	0	0	0	0	0	0	0	0	0	0	1	0	0	0	0	0	0	0	0	0	0	0	2	0	5	0	0	7	10	0	0
DC58	1487	0	0	1	0	0	0	0	0	0	0	3	521	0	0	0	0	0	2	357	0	0	0	0	0	0	0	0	0	0	0	0	0	0	0	0	0	0	0	0	3	0	99380	0	0	2	15	0	0
DC59	1373	0	0	0	0	0	0	0	0	0	0	0	0	0	0	0	0	0	0	0	0	0	0	0	0	0	0	0	0	0	0	0	0	0	0	986	0	0	0	0	0	0	0	0	0	0	0	0	0
DC60	1995	0	312	0	0	0	0	0	0	83	0	87	34	0	0	37	0	0	0	105	0	0	0	0	0	0	0	0	0	0	0	0	0	0	0	0	378	59	0	0	0	0	12	0	0	0	0	0	0
DC61	1744	0	0	0	0	0	0	0	0	0	0	0	0	0	527	0	361	0	0	0	0	0	0	0	0	0	0	0	0	0	0	0	0	0	0	0	0	0	0	0	0	0	792	0	0	0	0	0	0
DC62	1650	0	0	0	0	0	0	0	0	0	0	0	0	0	0	0	0	0	0	0	0	0	0	0	0	0	0	0	0	0	0	0	0	0	0	576	0	0	0	0	0	0	29	0	0	0	0	0	0
[truncated: 202 more columns]

## Sheet: Species
Phylum	Unassigned	Actinobacteria	Actinobacteria	Actinobacteria	Actinobacteria	Actinobacteria	Actinobacteria	Actinobacteria	Actinobacteria	Actinobacteria	Actinobacteria	Actinobacteria	Actinobacteria	Actinobacteria	Actinobacteria	Actinobacteria	Actinobacteria	Actinobacteria	Actinobacteria	Actinobacteria	Actinobacteria	Actinobacteria	Actinobacteria	Actinobacteria	Actinobacteria	Actinobacteria	Actinobacteria	Actinobacteria	Actinobacteria	Actinobacteria	Actinobacteria	Actinobacteria	Actinobacteria	Actinobacteria	Actinobacteria	Actinobacteria	Actinobacteria	Actinobacteria	Actinobacteria	Actinobacteria	Actinobacteria	Actinobacteria	Actinobacteria	Actinobacteria	Actinobacteria	Actinobacteria	Actinobacteria	Actinobacteria	Actinobacteria
Class		Actinobacteria	Actinobacteria	Actinobacteria	Actinobacteria	Actinobacteria	Actinobacteria	Actinobacteria	Actinobacteria	Actinobacteria	Actinobacteria	Actinobacteria	Actinobacteria	Actinobacteria	Actinobacteria	Actinobacteria	Actinobacteria	Actinobacteria	Actinobacteria	Actinobacteria	Actinobacteria	Actinobacteria	Actinobacteria	Actinobacteria	Actinobacteria	Actinobacteria	Actinobacteria	Actinobacteria	Actinobacteria	Actinobacteria	Actinobacteria	Actinobacteria	Actinobacteria	Actinobacteria	Actinobacteria	Actinobacteria	Actinobacteria	Actinobacteria	Actinobacteria	Actinobacteria	Actinobacteria	Actinobacteria	Actinobacteria	Actinobacteria	Actinobacteria	Actinobacteria	Actinobacteria	Actinobacteria	Actinobacteria
Order		Actinomycetales	Actinomycetales	Actinomycetales	Actinomycetales	Actinomycetales	Actinomycetales	Actinomycetales	Actinomycetales	Actinomycetales	Actinomycetales	Actinomycetales	Actinomycetales	Actinomycetales	Actinomycetales	Actinomycetales	Actinomycetales	Actinomycetales	Actinomycetales	Actinomycetales	Actinomycetales	Actinomycetales	Actinomycetales	Actinomycetales	Actinomycetales	Actinomycetales	Actinomycetales	Actinomycetales	Actinomycetales	Actinomycetales	Actinomycetales	Actinomycetales	Actinomycetales	Actinomycetales	Actinomycetales	Actinomycetales	Actinomycetales	Actinomycetales	Actinomycetales	Actinomycetales	Actinomycetales	Actinomycetales	Actinomycetales	Actinomycetales	Actinomycetales	Actinomycetales	Actinomycetales	Actinomycetales	Actinomycetales
Family		Actinomycetaceae					Corynebacteriaceae																																Dermacoccaceae								Frankiaceae	Gordoniaceae
Genus		Actinomyces					Corynebacterium																																Dermacoccus									Gordonia
Species		sp	sp	sp	sp	sp	sp	sp	sp	sp	sp	sp	sp	sp	sp	sp	sp	sp	sp	sp	sp	sp	sp	sp	sp	sp	sp	sp	sp	sp	sp	sp	sp	sp	sp	sp	bovis	variabile	sp	sp	sp	sp	sp	sp	sp	sp	sp	sp	sp
DC1	467	0	0	0	0	0	0	0	0	0	0	0	0	0	0	0	0	0	0	0	0	0	0	0	0	0	0	0	0	0	0	0	0	0	0	0	0	0	0	0	0	0	0	0	0	0	0	0	0
DC2	872	0	0	0	0	0	0	0	0	0	0	0	0	0	0	0	0	0	0	0	0	0	0	0	0	0	0	0	0	0	0	0	0	0	0	0	0	0	0	0	0	0	0	0	0	0	0	0	0
DC3	2913	0	0	0	0	0	0	0	0	0	0	0	0	0	0	0	0	0	0	0	0	0	0	0	0	0	0	0	0	0	0	0	0	0	0	0	0	0	0	0	0	0	0	0	0	0	0	0	0
DC4	833	0	0	0	0	0	0	0	0	26	0	0	0	0	13	3	0	0	0	3	0	0	0	0	0	0	0	0	0	0	0	0	0	0	0	0	0	0	0	0	0	0	0	0	0	0	0	0	0
DC5	581	0	0	0	0	0	0	0	0	0	0	0	0	0	0	0	0	0	0	0	0	0	0	0	0	0	0	0	0	0	0	0	0	0	0	0	0	0	0	0	0	0	0	0	0	0	0	0	0
DC6	631	0	0	0	0	0	0	0	0	0	0	0	0	0	0	0	0	0	0	0	0	0	0	0	0	0	0	0	0	0	0	0	0	0	0	0	0	0	0	0	0	0	0	0	0	0	0	0	0
DC7	302	0	0	0	0	0	0	0	0	0	0	0	0	0	0	0	0	0	0	0	0	0	0	0	0	0	0	0	0	0	0	0	0	0	0	0	0	0	0	0	0	0	0	0	0	0	0	0	0
DC8	3102	0	0	0	0	0	0	0	0	0	0	0	0	0	0	0	0	0	0	0	0	0	0	0	0	0	0	0	0	0	0	0	0	0	0	0	0	0	0	0	0	0	0	0	0	0	0	0	0
DC9	1672	385	21	3	2	2	0	0	0	0	0	0	0	0	0	0	0	0	0	0	0	0	0	0	0	0	0	0	0	0	0	0	0	0	0	0	0	0	0	0	0	0	0	0	0	0	0	0	0
DC10	1750	0	0	0	0	0	0	0	0	0	0	0	0	0	0	0	0	0	0	0	0	0	0	0	0	0	0	0	0	0	0	0	0	0	0	0	0	0	0	0	0	0	0	0	0	0	0	0	0
DC11	2002	0	0	0	0	0	0	0	0	0	0	0	0	0	0	0	0	0	0	0	0	0	0	0	0	0	0	0	0	0	0	0	0	0	0	0	0	0	0	0	0	0	0	0	0	0	0	0	0
DC12	784	0	0	0	0	0	0	0	0	0	0	216	0	34	0	0	0	11	0	0	54	0	0	0	0	10	0	0	0	0	0	0	0	0	0	0	2	10	0	0	0	0	0	0	0	0	0	0	0
DC13	987	0	0	0	0	0	0	0	0	0	0	0	0	0	0	0	0	0	0	0	0	0	0	0	0	0	0	0	0	0	0	0	0	0	0	0	0	0	0	0	0	0	0	0	0	0	0	0	0
DC15	4178	0	0	0	0	0	0	323	0	0	631	0	0	0	0	0	2	0	4	0	0	0	0	3	0	0	0	5	4	2	0	2	2	3	2	9	0	0	0	0	0	0	0	0	0	0	0	0	0
DC17	3258	0	0	0	0	0	0	0	0	0	0	0	0	0	0	0	0	0	0	0	0	0	0	0	0	0	0	0	0	0	0	0	0	0	0	0	0	0	0	0	0	0	0	0	0	0	0	0	0
DC18	1223	0	0	0	0	0	0	0	0	0	0	0	0	0	0	0	0	0	0	0	0	0	0	0	0	0	0	0	0	0	0	0	0	0	0	0	0	0	0	0	0	0	0	0	0	0	0	3	12
DC19	1205	0	0	0	0	0	0	0	0	0	0	0	0	0	0	0	0	0	0	0	0	0	0	0	0	0	0	0	0	0	0	0	0	0	0	0	0	0	0	0	0	0	0	0	0	0	0	0	0
DC20	1720	0	0	0	0	0	0	0	0	0	0	0	0	0	0	0	0	0	0	0	0	0	0	0	0	0	0	0	0	0	0	0	0	0	0	0	0	0	0	0	0	0	0	0	0	0	0	0	0
DC22	3087	0	0	0	0	0	0	0	0	0	0	0	0	0	0	0	0	0	0	0	0	0	0	0	0	0	0	0	0	0	0	0	0	0	0	0	0	0	0	0	0	0	0	0	0	0	0	0	0
DC23	1058	0	0	0	0	0	0	0	0	0	0	0	0	0	0	0	0	0	0	0	0	0	0	0	0	0	0	0	0	0	0	0	0	0	0	0	0	0	0	0	0	0	0	0	0	0	0	0	0
DC24	1623	0	0	0	0	0	0	0	0	0	0	0	0	0	0	0	0	0	0	0	0	0	0	0	0	0	0	0	0	0	0	0	0	0	0	0	0	0	0	0	0	0	0	0	0	0	0	0	0
DC25	855	0	0	0	0	0	0	0	0	0	0	0	0	0	0	0	0	0	0	0	0	0	0	0	0	0	0	0	0	0	0	0	0	0	0	0	0	0	0	0	0	0	0	0	0	0	0	0	0
DC26	1052	0	0	0	0	0	0	0	0	1	0	0	0	0	0	0	0	0	0	0	0	0	0	0	0	0	0	0	0	0	0	0	0	0	0	0	0	0	0	0	0	0	0	0	0	0	0	0	0
DC27	852	0	0	0	0	0	0	0	0	0	0	0	0	0	0	0	0	0	0	0	0	0	0	0	0	0	0	0	0	0	0	0	0	0	0	0	0	0	0	0	0	0	0	0	0	0	4	0	0
DC47	2357	0	0	0	0	0	0	0	0	0	0	0	0	0	0	0	0	0	0	0	0	0	0	0	0	0	0	0	0	0	0	0	0	0	0	0	0	0	0	0	0	0	0	0	0	0	0	0	0
DC48	1922	0	0	0	0	0	0	0	0	0	0	0	0	0	0	0	0	0	0	0	0	0	0	0	0	0	0	0	0	0	0	0	0	0	0	0	0	0	0	0	0	0	0	0	0	0	0	0	0
DC49	895	0	0	0	0	0	0	0	0	0	0	0	0	0	0	0	0	0	0	0	0	0	0	0	0	0	0	0	0	0	0	0	0	0	0	0	0	0	0	0	0	0	0	0	0	0	0	0	0
DC50	981	0	0	0	0	0	0	0	0	0	0	0	0	0	0	0	0	0	0	0	0	0	0	0	0	0	0	0	0	0	0	0	0	0	0	0	0	0	0	0	0	0	0	0	0	0	0	0	0
DC51	1892	0	0	0	0	0	0	0	0	0	0	0	0	0	0	0	0	0	0	0	0	0	0	0	0	0	0	0	0	0	0	0	0	0	0	0	0	0	0	0	0	0	0	0	0	0	0	0	0
DC52	1359	0	0	0	0	0	0	0	0	0	0	0	0	0	0	0	0	0	0	0	0	0	0	0	0	0	0	0	0	0	0	0	0	0	0	0	0	0	0	0	0	0	0	0	0	0	0	0	0
DC53	2462	0	0	0	0	0	0	0	34	0	0	0	51	0	0	0	0	0	0	0	0	0	0	0	0	0	0	0	0	0	2	0	0	0	0	0	0	0	0	0	0	0	0	0	0	0	0	0	0
DC54	424	0	0	0	0	0	0	0	0	0	0	0	0	0	0	0	0	0	0	0	0	0	0	0	0	0	0	0	0	0	0	0	0	0	0	0	0	0	0	0	0	0	0	0	0	0	0	0	0
DC55	1158	0	0	0	0	0	0	0	0	0	0	0	0	0	0	0	0	0	0	0	0	0	0	0	0	0	0	0	0	0	0	0	0	0	0	0	0	0	747	10	620	5	21	2	3	11	0	0	0
DC57	697	0	0	0	0	0	0	0	0	0	0	0	0	0	0	0	0	0	0	0	0	0	0	0	0	0	0	0	0	0	0	0	0	0	0	0	0	0	0	0	0	0	0	0	0	0	0	0	0
DC58	1487	0	0	0	0	0	0	0	0	0	0	0	0	0	0	0	0	0	0	0	0	0	0	0	0	0	0	0	0	0	0	0	0	0	0	0	0	0	0	0	0	0	1	0	0	0	0	0	0
DC59	1373	0	0	0	0	0	0	0	0	0	0	0	0	0	0	0	0	0	0	0	0	0	0	0	0	0	0	0	0	0	0	0	0	0	0	0	0	0	0	0	0	0	0	0	0	0	0	0	0
DC60	1995	0	0	0	0	0	206	0	0	0	0	0	0	0	0	0	0	0	0	0	0	98	3	0	3	0	2	0	0	0	0	0	0	0	0	0	0	0	0	0	0	0	0	0	0	0	0	0	0
DC61	1744	0	0	0	0	0	0	0	0	0	0	0	0	0	0	0	0	0	0	0	0	0	0	0	0	0	0	0	0	0	0	0	0	0	0	0	0	0	0	0	0	0	0	0	0	0	0	0	0
DC62	1650	0	0	0	0	0	0	0	0	0	0	0	0	0	0	0	0	0	0	0	0	0	0	0	0	0	0	0	0	0	0	0	0	0	0	0	0	0	0	0	0	0	0	0	0	0	0	0	0
[truncated: 5,000 more columns]
