# Supplementary material for: Wastewater treatment works change the intestinal microbiomes of insectivorous bats
Source: PLoS One. 2021 Mar 3;16(3):e0247475. doi: 10.1371/journal.pone.0247475 (PMC7928523; doi:10.1371/journal.pone.0247475)
Supplement: S2 Data — (XLSX) [file pone.0247475.s003.xlsx]

## Sheet: Phylum
Phylum	Other	Actinobacteria	Bacteroidetes	Chlamydiae	Chloroflexi	Cyanobacteria	Firmicutes	Fusobacteria	Lentisphaerae	Planctomycetes	Proteobacteria	Spirochaetes	Tenericutes	Verrucomicrobia	Deinococcus-Thermus
DC1	84	2	0	0	1	1285	193	0	5	411	17706	0	0	0	1
DC2	98	0	183	0	12	2	13720	1181	0	0	3173	547	772	0	0
DC3	303	0	0	0	0	116	2354	371	0	3	2034	403	14104	0	0
DC4	306	46	106	0	0	0	8818	5486	0	0	4289	78	559	0	0
DC5	337	0	136	0	0	6559	2057	765	0	0	9383	137	314	0	0
DC6	109	0	0	0	0	2	1628	0	0	9	6134	0	11806	0	0
DC7	302	0	161	0	0	9401	2037	3	0	0	2366	2185	3233	0	0
DC8	391	0	0	0	0	0	6233	0	0	0	4969	0	8095	0	0
DC9	280	153	62	0	0	379	6323	1259	0	0	10196	985	51	0	0
DC10	384	147	1155	0	0	4	10748	4387	0	0	570	2290	3	0	0
DC11	367	34	0	0	0	5867	5685	0	0	1	5243	2422	69	0	0
DC12	307	128	0	0	0	0	6378	126	0	0	11831	392	526	0	0
DC13	231	140	0	0	0	2	15307	0	0	0	3469	0	539	0	0
DC15	356	76	0	0	0	2700	9825	0	0	32	2160	0	4539	0	0
DC17	375	17	0	0	0	8595	2153	0	0	0	439	0	8109	0	0
DC18	258	123	1350	2	0	191	14129	0	0	0	3358	0	277	0	0
DC19	259	0	0	0	0	3533	13108	0	0	1	2485	0	302	0	0
DC20	243	0	0	0	0	7396	7201	1	0	0	4203	0	644	0	0
DC22	336	10	0	0	0	5	1025	0	0	0	6168	0	12144	0	0
DC23	329	150	72	0	0	4246	2149	0	0	0	691	0	12051	0	0
DC24	267	367	0	0	0	0	8362	0	0	0	10686	0	6	0	0
DC25	163	213	0	0	0	0	13934	0	0	0	4869	0	509	0	0
DC26	211	0	51	0	0	95	12923	0	0	0	5210	811	387	0	0
DC27	218	86	218	0	0	4	14658	0	0	0	3198	0	1306	0	0
DC47	407	0	335	0	0	0	9188	1	0	0	4395	0	5362	0	0
DC48	221	0	73	0	0	7	1483	0	0	0	2104	1	15799	0	0
DC49	129	0	0	0	0	2	400	0	0	0	18589	0	568	0	0
DC50	308	80	87	0	0	39	8988	0	0	0	9531	2	653	0	0
DC51	251	0	0	0	0	9373	36	0	0	0	1266	589	8173	0	0
DC52	192	32	0	0	0	2	663	0	0	0	4424	2858	11517	0	0
DC53	325	50	28	0	0	5	8994	27	0	0	3778	3259	3201	21	0
DC54	71	0	87	0	0	7602	1675	0	0	0	10061	0	192	0	0
DC55	204	253	0	0	0	2	1605	393	0	0	12615	4616	0	0	0
DC57	137	1	0	0	0	9	7308	0	0	3	5302	6913	15	0	0
DC58	187	120	0	0	0	11773	4083	0	0	1	3244	243	37	0	0
DC59	259	0	197	0	0	0	2935	0	0	0	14629	1455	213	0	0
DC60	313	102	57	10	0	0	10545	0	0	0	8510	0	151	0	0
DC61	256	123	0	0	0	107	9060	0	0	185	7768	3	2186	0	0
DC62	341	0	104	0	0	7	11009	0	0	0	5782	2424	21	0	0

## Sheet: Class
Phylum	Other	Actinobacteria	Bacteroidetes				Chlamydiae	Chloroflexi		Cyanobacteria				Firmicutes				Fusobacteria	Lentisphaerae	Planctomycetes		Proteobacteria						Spirochaetes	Tenericutes	Verrucomicrobia	Deinococcus-Thermus
Class		Actinobacteria	Bacteroidia	Flavobacteriia	Sphingobacteriia	Saprospirae	Chlamydiia	C0119	S085	4C0d-2	Chloroplast	Oscillatoriophycideae	Synechococcophycideae	Other Firmicutes	Bacilli	Clostridia	Erysipelotrichi	Fusobacteriia	Lentisphaeria	Phycisphaerae	Planctomycetia	Other Proteobacteria	Alphaproteobacteria	Betaproteobacteria	Deltaproteobacteria	Epsilonproteobacteria	Gammaproteobacteria	Spirochaetes	Mollicutes	Spartobacteria	Deinococci
DC1	84	2	0	0	0	0	0	1	0	209	1073	2	1	0	108	85	0	0	5	104	307	0	17654	2	6	0	44	0	0	0	1
DC2	98	0	104	0	0	79	0	0	12	0	2	0	0	0	13719	1	0	1181	0	0	0	0	193	424	0	900	1656	547	772	0	0
DC3	303	0	0	0	0	0	0	0	0	1	115	0	0	0	2354	0	0	371	0	0	3	0	541	212	0	1	1280	403	14104	0	0
DC4	306	46	0	106	0	0	0	0	0	0	0	0	0	0	8816	2	0	5486	0	0	0	0	271	119	0	2	3897	78	559	0	0
DC5	337	0	0	0	0	136	0	0	0	0	6559	0	0	0	2057	0	0	765	0	0	0	0	3864	215	0	121	5183	137	314	0	0
DC6	109	0	0	0	0	0	0	0	0	0	2	0	0	0	1628	0	0	0	0	0	9	0	340	311	0	4980	503	0	11806	0	0
DC7	302	0	161	0	0	0	0	0	0	0	9401	0	0	0	2036	1	0	3	0	0	0	0	220	71	0	3	2072	2185	3233	0	0
DC8	391	0	0	0	0	0	0	0	0	0	0	0	0	0	6222	11	0	0	0	0	0	0	3791	0	0	0	1178	0	8095	0	0
DC9	280	153	0	0	0	62	0	0	0	0	379	0	0	0	5455	868	0	1259	0	0	0	0	735	1056	0	7780	625	985	51	0	0
DC10	384	147	1155	0	0	0	0	0	0	0	4	0	0	0	10745	3	0	4387	0	0	0	0	215	119	0	0	236	2290	3	0	0
DC11	367	34	0	0	0	0	0	0	0	1	5866	0	0	0	5684	1	0	0	0	0	1	1	1244	246	0	3204	548	2422	69	0	0
DC12	307	128	0	0	0	0	0	0	0	0	0	0	0	0	6378	0	0	126	0	0	0	0	10587	133	0	775	336	392	526	0	0
DC13	231	140	0	0	0	0	0	0	0	0	2	0	0	13	14641	653	0	0	0	0	0	1	1568	770	0	4	1126	0	539	0	0
DC15	356	76	0	0	0	0	0	0	0	0	2700	0	0	0	9825	0	0	0	0	0	32	0	1245	451	0	2	462	0	4539	0	0
DC17	375	17	0	0	0	0	0	0	0	0	8595	0	0	0	2153	0	0	0	0	0	0	0	201	38	54	1	145	0	8109	0	0
DC18	258	123	1350	0	0	0	2	0	0	0	2	189	0	1	11393	2681	54	0	0	0	0	0	1211	0	0	0	2147	0	277	0	0
DC19	259	0	0	0	0	0	0	0	0	0	3533	0	0	0	4455	8653	0	0	0	0	1	0	1434	412	0	1	638	0	302	0	0
DC20	243	0	0	0	0	0	0	0	0	0	7396	0	0	0	7198	3	0	1	0	0	0	0	2188	1	0	1785	229	0	644	0	0
DC22	336	10	0	0	0	0	0	0	0	0	5	0	0	0	1025	0	0	0	0	0	0	0	6002	106	0	0	60	0	12144	0	0
DC23	329	150	0	72	0	0	0	0	0	0	4246	0	0	0	2051	98	0	0	0	0	0	0	429	141	0	0	121	0	12051	0	0
DC24	267	367	0	0	0	0	0	0	0	0	0	0	0	0	8018	344	0	0	0	0	0	0	1558	766	0	7029	1333	0	6	0	0
DC25	163	213	0	0	0	0	0	0	0	0	0	0	0	0	13934	0	0	0	0	0	0	0	155	652	0	3223	839	0	509	0	0
DC26	211	0	0	51	0	0	0	0	0	0	95	0	0	0	12080	843	0	0	0	0	0	0	232	1	0	3424	1553	811	387	0	0
DC27	218	86	0	218	0	0	0	0	0	1	3	0	0	1	14655	2	0	0	0	0	0	0	596	127	4	255	2216	0	1306	0	0
DC47	407	0	0	335	0	0	0	0	0	0	0	0	0	0	4906	4282	0	1	0	0	0	0	1133	191	0	1	3070	0	5362	0	0
DC48	221	0	0	73	0	0	0	0	0	0	7	0	0	0	1483	0	0	0	0	0	0	0	1255	109	0	0	740	1	15799	0	0
DC49	129	0	0	0	0	0	0	0	0	0	2	0	0	0	398	2	0	0	0	0	0	1	10982	1229	0	5519	858	0	568	0	0
DC50	308	80	0	87	0	0	0	0	0	0	39	0	0	0	7410	1578	0	0	0	0	0	0	8968	1	0	1	561	2	653	0	0
DC51	251	0	0	0	0	0	0	0	0	0	9373	0	0	0	36	0	0	0	0	0	0	0	46	51	0	79	1090	589	8173	0	0
DC52	192	32	0	0	0	0	0	0	0	0	2	0	0	0	663	0	0	0	0	0	0	0	2824	247	0	182	1171	2858	11517	0	0
DC53	325	50	0	0	28	0	0	0	0	0	5	0	0	0	8921	73	0	27	0	0	0	0	3634	12	0	40	92	3259	3201	21	0
DC54	71	0	0	87	0	0	0	0	0	0	7602	0	0	0	6	1669	0	0	0	0	0	0	7904	180	0	0	1977	0	192	0	0
DC55	204	253	0	0	0	0	0	0	0	0	2	0	0	0	1471	134	0	393	0	0	0	0	11835	2	1	4	773	4616	0	0	0
DC57	137	1	0	0	0	0	0	0	0	2	7	0	0	0	1449	5859	0	0	0	1	2	0	4661	2	0	1	638	6913	15	0	0
DC58	187	120	0	0	0	0	0	0	0	0	11773	0	0	0	4083	0	0	0	0	0	1	0	2353	530	0	0	361	243	37	0	0
DC59	259	0	0	197	0	0	0	0	0	0	0	0	0	0	2935	0	0	0	0	0	0	0	144	33	0	14197	255	1455	213	0	0
DC60	313	102	0	0	57	0	10	0	0	0	0	0	0	0	10545	0	0	0	0	0	0	0	444	41	0	5813	2212	0	151	0	0
DC61	256	123	0	0	0	0	0	0	0	0	107	0	0	0	9060	0	0	0	0	0	185	0	1680	177	0	997	4914	3	2186	0	0
DC62	341	0	0	104	0	0	0	0	0	0	7	0	0	0	11008	1	0	0	0	0	0	0	286	97	0	1394	4005	2424	21	0	0

## Sheet: Order
Phylum	Other	Actinobacteria	Bacteroidetes				Chlamydiae	Chloroflexi		Cyanobacteria									Firmicutes								Fusobacteria	Lentisphaerae	Planctomycetes					Proteobacteria
Class		Actinobacteria	Bacteroidia	Flavobacteriia	Sphingobacteriia	Saprospirae	Chlamydiia	C0119	S085	4C0d-2		Chloroplast				Oscillatoriophycideae		Synechococcophycideae	Other Firmicutes	Bacilli				Clostridia		Erysipelotrichi	Fusobacteriia	Lentisphaeria	Phycisphaerae	Planctomycetia				Other Proteobacteria	Alphaproteobacteria							Betaproteobacteria					Deltaproteobacteria
Order		Actinomycetales	Bacteroidales	Flavobacteriales	Sphingobacteriales	Saprospirales	Chlamydiales	C0119 sp	S085 sp	MLE1-12	YS2	CAB-I	Chlorophyta	Stramenopiles	Streptophyta	Chroococcales	Oscillatoriales	Synechococcales		Other Bacilli	Bacillales	Lactobacillales	Turicibacterales	Clostridiales	OPB54	Erysipelotrichales	Fusobacteriales	Victivallales	Phycisphaerales	B97	Gemmatales	Pirellulales	Planctomycetales		Other Alphaproteobacteria	Caulobacterales	Rhizobiales	Rhodobacterales	Rhodospirillales	Rickettsiales	Sphingomonadales	Burkholderiales	Methylophilales	Neisseriales	Procabacteriales	Rhodocyclales	Bdellovibrionales	Desulfarculales	Desulfovibrionales
DC1	84	2	0	0	0	0	0	1	0	204	5	2	91	903	77	2	0	1	0	0	99	9	0	60	25	0	0	5	104	1	169	85	52	0	5	0	14533	1914	12	57	1133	0	0	1	1	0	0	1	0
DC2	98	0	104	0	0	79	0	0	12	0	0	0	0	2	0	0	0	0	0	8	6841	6870	0	1	0	0	1181	0	0	0	0	0	0	0	0	0	104	79	0	1	9	424	0	0	0	0	0	0	0
DC3	303	0	0	0	0	0	0	0	0	1	0	113	0	2	0	0	0	0	0	2	945	1407	0	0	0	0	371	0	0	0	2	1	0	0	0	0	388	152	0	1	0	146	66	0	0	0	0	0	0
DC4	306	46	0	106	0	0	0	0	0	0	0	0	0	0	0	0	0	0	0	9	4633	4174	0	2	0	0	5486	0	0	0	0	0	0	0	0	0	163	0	0	43	65	119	0	0	0	0	0	0	0
DC5	337	0	0	0	0	136	0	0	0	0	0	6457	0	37	65	0	0	0	0	0	1641	416	0	0	0	0	765	0	0	0	0	0	0	0	0	0	72	0	0	3697	95	213	0	0	0	2	0	0	0
DC6	109	0	0	0	0	0	0	0	0	0	0	2	0	0	0	0	0	0	0	0	1589	39	0	0	0	0	0	0	0	0	9	0	0	0	10	0	202	0	0	67	61	193	118	0	0	0	0	0	0
DC7	302	0	161	0	0	0	0	0	0	0	0	9401	0	0	0	0	0	0	0	0	1390	646	0	1	0	0	3	0	0	0	0	0	0	0	0	1	216	0	0	3	0	71	0	0	0	0	0	0	0
DC8	391	0	0	0	0	0	0	0	0	0	0	0	0	0	0	0	0	0	0	0	4676	1546	0	11	0	0	0	0	0	0	0	0	0	0	0	0	137	0	0	3654	0	0	0	0	0	0	0	0	0
DC9	280	153	0	0	0	62	0	0	0	0	0	379	0	0	0	0	0	0	0	0	2973	2482	0	868	0	0	1259	0	0	0	0	0	0	0	0	0	734	0	0	0	1	1048	1	0	0	7	0	0	0
DC10	384	147	1155	0	0	0	0	0	0	0	0	0	2	2	0	0	0	0	0	53	6492	4200	0	1	2	0	4387	0	0	0	0	0	0	0	0	0	209	0	0	5	1	119	0	0	0	0	0	0	0
DC11	367	34	0	0	0	0	0	0	0	1	0	5864	0	2	0	0	0	0	0	1	3890	1793	0	1	0	0	0	0	0	0	0	1	0	1	0	0	582	0	0	532	130	245	0	0	0	1	0	0	0
DC12	307	128	0	0	0	0	0	0	0	0	0	0	0	0	0	0	0	0	0	0	3473	2905	0	0	0	0	126	0	0	0	0	0	0	0	0	0	121	0	0	10466	0	124	0	0	0	9	0	0	0
DC13	231	140	0	0	0	0	0	0	0	0	0	2	0	0	0	0	0	0	13	0	12346	2295	0	653	0	0	0	0	0	0	0	0	0	1	0	0	1568	0	0	0	0	770	0	0	0	0	0	0	0
DC15	356	76	0	0	0	0	0	0	0	0	0	2700	0	0	0	0	0	0	0	0	9141	684	0	0	0	0	0	0	0	0	32	0	0	0	0	0	893	0	0	352	0	447	0	0	0	4	0	0	0
DC17	375	17	0	0	0	0	0	0	0	0	0	8595	0	0	0	0	0	0	0	0	1924	229	0	0	0	0	0	0	0	0	0	0	0	0	0	0	201	0	0	0	0	38	0	0	0	0	0	0	54
DC18	258	123	1350	0	0	0	2	0	0	0	0	2	0	0	0	0	189	0	1	0	9029	2364	0	2681	0	54	0	0	0	0	0	0	0	0	0	0	1211	0	0	0	0	0	0	0	0	0	0	0	0
DC19	259	0	0	0	0	0	0	0	0	0	0	3533	0	0	0	0	0	0	0	0	4326	129	0	8653	0	0	0	0	0	0	1	0	0	0	0	0	1428	0	0	3	3	406	1	0	0	5	0	0	0
DC20	243	0	0	0	0	0	0	0	0	0	0	7393	0	3	0	0	0	0	0	0	7094	104	0	3	0	0	1	0	0	0	0	0	0	0	0	0	368	0	0	1820	0	1	0	0	0	0	0	0	0
DC22	336	10	0	0	0	0	0	0	0	0	0	3	0	2	0	0	0	0	0	0	50	975	0	0	0	0	0	0	0	0	0	0	0	0	0	0	284	0	0	5718	0	103	0	0	0	3	0	0	0
DC23	329	150	0	72	0	0	0	0	0	0	0	4246	0	0	0	0	0	0	0	0	2001	50	0	98	0	0	0	0	0	0	0	0	0	0	0	0	303	0	0	2	124	64	0	77	0	0	0	0	0
DC24	267	367	0	0	0	0	0	0	0	0	0	0	0	0	0	0	0	0	0	0	7230	788	0	344	0	0	0	0	0	0	0	0	0	0	0	0	1558	0	0	0	0	766	0	0	0	0	0	0	0
DC25	163	213	0	0	0	0	0	0	0	0	0	0	0	0	0	0	0	0	0	0	12979	955	0	0	0	0	0	0	0	0	0	0	0	0	0	0	155	0	0	0	0	652	0	0	0	0	0	0	0
DC26	211	0	0	51	0	0	0	0	0	0	0	95	0	0	0	0	0	0	0	0	10012	2068	0	843	0	0	0	0	0	0	0	0	0	0	0	0	232	0	0	0	0	1	0	0	0	0	0	0	0
DC27	218	86	0	218	0	0	0	0	0	1	0	3	0	0	0	0	0	0	1	0	11929	2726	0	2	0	0	0	0	0	0	0	0	0	0	0	0	472	0	0	42	82	127	0	0	0	0	4	0	0
DC47	407	0	0	335	0	0	0	0	0	0	0	0	0	0	0	0	0	0	0	0	2430	2476	0	4282	0	0	1	0	0	0	0	0	0	0	0	0	232	0	0	899	2	191	0	0	0	0	0	0	0
DC48	221	0	0	73	0	0	0	0	0	0	0	3	1	3	0	0	0	0	0	0	1411	72	0	0	0	0	0	0	0	0	0	0	0	0	0	0	31	0	0	1223	1	108	0	0	0	1	0	0	0
DC49	129	0	0	0	0	0	0	0	0	0	0	2	0	0	0	0	0	0	0	0	398	0	0	2	0	0	0	0	0	0	0	0	0	1	4	0	2016	1	0	8960	1	1188	0	0	0	41	0	0	0
DC50	308	80	0	87	0	0	0	0	0	0	0	39	0	0	0	0	0	0	0	0	7253	157	0	1578	0	0	0	0	0	0	0	0	0	0	3	0	547	0	0	8418	0	1	0	0	0	0	0	0	0
DC51	251	0	0	0	0	0	0	0	0	0	0	9373	0	0	0	0	0	0	0	0	2	34	0	0	0	0	0	0	0	0	0	0	0	0	0	0	46	0	0	0	0	51	0	0	0	0	0	0	0
DC52	192	32	0	0	0	0	0	0	0	0	0	2	0	0	0	0	0	0	0	0	576	87	0	0	0	0	0	0	0	0	0	0	0	0	0	0	481	0	0	2295	48	244	0	0	0	3	0	0	0
DC53	325	50	0	0	28	0	0	0	0	0	0	5	0	0	0	0	0	0	0	0	8718	203	0	73	0	0	27	0	0	0	0	0	0	0	0	0	202	24	0	3408	0	12	0	0	0	0	0	0	0
DC54	71	0	0	87	0	0	0	0	0	0	0	7602	0	0	0	0	0	0	0	0	5	1	0	1669	0	0	0	0	0	0	0	0	0	0	0	0	765	0	0	7139	0	176	0	0	0	4	0	0	0
DC55	204	253	0	0	0	0	0	0	0	0	0	1	0	0	1	0	0	0	0	0	8	1463	0	134	0	0	393	0	0	0	0	0	0	0	0	0	260	0	0	11573	2	1	1	0	0	0	0	0	1
DC57	137	1	0	0	0	0	0	0	0	2	0	0	3	4	0	0	0	0	0	0	1446	3	0	5859	0	0	0	0	1	0	1	1	0	0	0	0	1054	0	0	3606	1	2	0	0	0	0	0	0	0
DC58	187	120	0	0	0	0	0	0	0	0	0	11771	0	2	0	0	0	0	0	0	4005	78	0	0	0	0	0	0	0	0	0	1	0	0	0	0	229	0	0	2124	0	527	0	0	0	3	0	0	0
DC59	259	0	0	197	0	0	0	0	0	0	0	0	0	0	0	0	0	0	0	0	2909	26	0	0	0	0	0	0	0	0	0	0	0	0	0	0	143	0	0	1	0	33	0	0	0	0	0	0	0
DC60	313	102	0	0	57	0	10	0	0	0	0	0	0	0	0	0	0	0	0	0	9213	1332	0	0	0	0	0	0	0	0	0	0	0	0	0	1	443	0	0	0	0	41	0	0	0	0	0	0	0
DC61	256	123	0	0	0	0	0	0	0	0	0	107	0	0	0	0	0	0	0	0	8431	629	0	0	0	0	0	0	0	0	185	0	0	0	0	237	921	0	0	0	522	177	0	0	0	0	0	0	0
DC62	341	0	0	104	0	0	0	0	0	0	0	7	0	0	0	0	0	0	0	0	10861	76	71	1	0	0	0	0	0	0	0	0	0	0	0	0	286	0	0	0	0	97	0	0	0	0	0	0	0
[truncated: 16 more columns]

## Sheet: Family
Phylum	Other	Actinobacteria														Bacteroidetes								Chlamydiae	Chloroflexi		Cyanobacteria										Firmicutes
Class		Actinobacteria														Bacteroidia				Flavobacteriia		Sphingobacteriia	Saprospirae	Chlamydiia	C0119	S085	4C0d-2		Chloroplast					Oscillatoriophycideae		Synechococcophycideae	Other Firmicutes	Bacilli
Order		Actinomycetales														Bacteroidales				Flavobacteriales		Sphingobacteriales	Saprospirales	Chlamydiales	C0119 sp	S085 sp	MLE1-12	YS2	CAB-I	Chlorophyta		Stramenopiles	Streptophyta	Chroococcales	Oscillatoriales	Synechococcales		Other Bacilli	Bacillales								Lactobacillales
Family		Other Actinomycetales	Actinomycetaceae	Corynebacteriaceae	Dermacoccaceae	Gordoniaceae	Intrasporangiaceae	Microbacteriaceae	Micrococcaceae	Mycobacteriaceae	Nocardiaceae	Nocardioidaceae	Promicromonosporaceae	Propionibacteriaceae	Streptomycetaceae	Bacteroidaceae	Porphyromonadaceae	Rikenellaceae	Paraprevotellaceae	Flavobacteriaceae	Weeksellaceae	Sphingobacteriaceae	Chitinophagaceae	Chlamydiaceae			MLE1-12 sp	YS2 sp	CAB-I sp	Other Chlorophyta	Trebouxiophyceae	Stramenopiles sp	Streptophyta sp	Xenococcaceae	Phormidiaceae	Acaryochloridaceae			Other Bacillales	Alicyclobacillaceae	Bacillaceae	Listeriaceae	Paenibacillaceae	Planococcaceae	Staphylococcaceae	Exiguobacteraceae	Other Lactobacillales	Aerococcaceae	Carnobacteriaceae
DC1	84	0	0	0	0	0	0	0	0	0	0	0	0	2	0	0	0	0	0	0	0	0	0	0	1	0	204	5	2	7	84	903	77	2	0	1	0	0	9	1	59	0	7	9	14	0	0	1	0
DC2	98	0	0	0	0	0	0	0	0	0	0	0	0	0	0	0	104	0	0	0	0	0	79	0	0	12	0	0	0	0	0	2	0	0	0	0	0	8	3	0	6838	0	0	0	0	0	29	1	3776
DC3	303	0	0	0	0	0	0	0	0	0	0	0	0	0	0	0	0	0	0	0	0	0	0	0	0	0	1	0	113	0	0	2	0	0	0	0	0	2	2	0	943	0	0	0	0	0	8	105	499
DC4	306	0	0	16	0	0	0	0	0	0	0	0	0	30	0	0	0	0	0	106	0	0	0	0	0	0	0	0	0	0	0	0	0	0	0	0	0	9	2	0	4631	0	0	0	0	0	122	256	8
DC5	337	0	0	0	0	0	0	0	0	0	0	0	0	0	0	0	0	0	0	0	0	0	136	0	0	0	0	0	6457	0	0	37	65	0	0	0	0	0	0	0	1640	0	0	1	0	0	5	113	79
DC6	109	0	0	0	0	0	0	0	0	0	0	0	0	0	0	0	0	0	0	0	0	0	0	0	0	0	0	0	2	0	0	0	0	0	0	0	0	0	0	0	1589	0	0	0	0	0	0	0	0
DC7	302	0	0	0	0	0	0	0	0	0	0	0	0	0	0	0	161	0	0	0	0	0	0	0	0	0	0	0	9401	0	0	0	0	0	0	0	0	0	0	0	1298	0	0	0	92	0	7	0	637
DC8	391	0	0	0	0	0	0	0	0	0	0	0	0	0	0	0	0	0	0	0	0	0	0	0	0	0	0	0	0	0	0	0	0	0	0	0	0	0	0	0	4676	0	0	0	0	0	24	26	1475
DC9	280	0	73	0	0	0	0	0	0	0	0	0	0	80	0	0	0	0	0	0	0	0	62	0	0	0	0	0	379	0	0	0	0	0	0	0	0	0	6	0	2625	0	0	342	0	0	50	744	6
DC10	384	0	0	0	0	0	0	0	0	0	147	0	0	0	0	1155	0	0	0	0	0	0	0	0	0	0	0	0	0	0	2	2	0	0	0	0	0	53	39	0	6363	0	0	90	0	0	41	0	7
DC11	367	0	0	0	0	0	0	0	0	0	0	0	0	34	0	0	0	0	0	0	0	0	0	0	0	0	1	0	5864	0	0	2	0	0	0	0	0	1	5	0	3885	0	0	0	0	0	19	2	1517
DC12	307	0	0	128	0	0	0	0	0	0	0	0	0	0	0	0	0	0	0	0	0	0	0	0	0	0	0	0	0	0	0	0	0	0	0	0	0	0	6	0	3467	0	0	0	0	0	112	36	2070
DC13	231	0	0	0	0	0	0	0	0	0	0	0	0	140	0	0	0	0	0	0	0	0	0	0	0	0	0	0	2	0	0	0	0	0	0	0	13	0	0	0	12052	1	0	293	0	0	91	1091	1113
DC15	356	0	0	76	0	0	0	0	0	0	0	0	0	0	0	0	0	0	0	0	0	0	0	0	0	0	0	0	2700	0	0	0	0	0	0	0	0	0	2	0	9139	0	0	0	0	0	16	85	540
DC17	375	0	0	0	0	0	0	17	0	0	0	0	0	0	0	0	0	0	0	0	0	0	0	0	0	0	0	0	8595	0	0	0	0	0	0	0	0	0	0	0	1924	0	0	0	0	0	5	209	0
DC18	258	0	0	0	0	6	0	0	0	0	0	117	0	0	0	996	0	164	190	0	0	0	0	2	0	0	0	0	2	0	0	0	0	0	189	0	1	0	13	0	9012	1	0	3	0	0	14	3	2216
DC19	259	0	0	0	0	0	0	0	0	0	0	0	0	0	0	0	0	0	0	0	0	0	0	0	0	0	0	0	3533	0	0	0	0	0	0	0	0	0	0	0	4326	0	0	0	0	0	3	0	4
DC20	243	0	0	0	0	0	0	0	0	0	0	0	0	0	0	0	0	0	0	0	0	0	0	0	0	0	0	0	7393	0	0	3	0	0	0	0	0	0	0	0	6982	0	0	112	0	0	1	0	16
DC22	336	0	0	0	0	0	0	0	0	0	0	0	0	10	0	0	0	0	0	0	0	0	0	0	0	0	0	0	3	0	0	2	0	0	0	0	0	0	2	1	47	0	0	0	0	0	19	0	750
DC23	329	0	0	0	0	0	0	0	0	0	16	0	0	134	0	0	0	0	0	0	72	0	0	0	0	0	0	0	4246	0	0	0	0	0	0	0	0	0	0	0	1941	0	0	60	0	0	0	0	0
DC24	267	0	0	0	0	0	0	0	0	0	367	0	0	0	0	0	0	0	0	0	0	0	0	0	0	0	0	0	0	0	0	0	0	0	0	0	0	0	3	0	6915	0	0	312	0	0	17	274	497
DC25	163	0	0	0	0	0	0	0	0	0	0	0	0	0	213	0	0	0	0	0	0	0	0	0	0	0	0	0	0	0	0	0	0	0	0	0	0	0	1	0	12978	0	0	0	0	0	65	889	1
DC26	211	0	0	0	0	0	0	0	0	0	0	0	0	0	0	0	0	0	0	0	51	0	0	0	0	0	0	0	95	0	0	0	0	0	0	0	0	0	18	0	9994	0	0	0	0	0	33	129	1878
DC27	218	33	0	0	0	0	0	35	0	0	0	0	0	18	0	0	0	0	0	0	218	0	0	0	0	0	1	0	3	0	0	0	0	0	0	0	1	0	2	0	11914	0	0	13	0	0	71	974	1661
DC47	407	0	0	0	0	0	0	0	0	0	0	0	0	0	0	0	0	0	0	0	335	0	0	0	0	0	0	0	0	0	0	0	0	0	0	0	0	0	0	0	2269	0	0	161	0	0	247	0	1
DC48	221	0	0	0	0	0	0	0	0	0	0	0	0	0	0	0	0	0	0	73	0	0	0	0	0	0	0	0	3	0	1	3	0	0	0	0	0	0	3	0	1343	0	0	0	65	0	1	0	1
DC49	129	0	0	0	0	0	0	0	0	0	0	0	0	0	0	0	0	0	0	0	0	0	0	0	0	0	0	0	2	0	0	0	0	0	0	0	0	0	1	0	397	0	0	0	0	0	0	0	0
DC50	308	0	0	0	0	0	0	0	0	0	56	0	0	24	0	0	0	0	0	0	87	0	0	0	0	0	0	0	39	0	0	0	0	0	0	0	0	0	0	0	7213	0	0	0	40	0	1	0	4
DC51	251	0	0	0	0	0	0	0	0	0	0	0	0	0	0	0	0	0	0	0	0	0	0	0	0	0	0	0	9373	0	0	0	0	0	0	0	0	0	0	0	2	0	0	0	0	0	0	0	1
DC52	192	0	0	0	0	0	0	0	0	0	0	0	0	32	0	0	0	0	0	0	0	0	0	0	0	0	0	0	2	0	0	0	0	0	0	0	0	0	0	0	573	0	0	3	0	0	0	0	0
DC53	325	0	0	15	0	0	0	5	0	5	0	0	0	25	0	0	0	0	0	0	0	28	0	0	0	0	0	0	5	0	0	0	0	0	0	0	0	0	1	0	8701	0	0	15	1	0	24	0	1
DC54	71	0	0	0	0	0	0	0	0	0	0	0	0	0	0	0	0	0	0	0	87	0	0	0	0	0	0	0	7602	0	0	0	0	0	0	0	0	0	0	0	3	0	0	0	2	0	0	0	1
DC55	204	0	0	0	252	0	1	0	0	0	0	0	0	0	0	0	0	0	0	0	0	0	0	0	0	0	0	0	1	0	0	0	1	0	0	0	0	0	0	0	7	0	0	1	0	0	15	0	0
DC57	137	0	0	0	0	0	0	0	0	0	1	0	0	0	0	0	0	0	0	0	0	0	0	0	0	0	2	0	0	0	3	4	0	0	0	0	0	0	0	0	1305	0	0	0	139	2	0	0	2
DC58	187	0	0	0	1	0	0	0	60	0	0	0	1	58	0	0	0	0	0	0	0	0	0	0	0	0	0	0	11771	0	0	2	0	0	0	0	0	0	0	0	4004	0	0	0	1	0	0	0	0
DC59	259	0	0	0	0	0	0	0	0	0	0	0	0	0	0	0	0	0	0	197	0	0	0	0	0	0	0	0	0	0	0	0	0	0	0	0	0	0	0	0	2895	0	0	0	14	0	0	0	0
DC60	313	0	0	47	0	0	0	16	17	0	7	0	0	15	0	0	0	0	0	0	0	57	0	10	0	0	0	0	0	0	0	0	0	0	0	0	0	0	9	0	9200	0	0	4	0	0	18	1	13
DC61	256	0	0	0	0	0	0	0	0	74	0	49	0	0	0	0	0	0	0	0	0	0	0	0	0	0	0	0	107	0	0	0	0	0	0	0	0	0	1	0	8430	0	0	0	0	0	0	0	0
DC62	341	0	0	0	0	0	0	0	0	0	0	0	0	0	0	0	0	0	0	104	0	0	0	0	0	0	0	0	7	0	0	0	0	0	0	0	0	0	0	0	10861	0	0	0	0	0	2	0	1
[truncated: 79 more columns]

## Sheet: Genus
Phylum	Other	Actinobacteria																		Bacteroidetes													Chlamydiae	Chloroflexi		Cyanobacteria												Firmicutes
Class		Actinobacteria																		Bacteroidia						Flavobacteriia				Sphingobacteriia	Saprospirae		Chlamydiia	C0119	S085	4C0d-2		Chloroplast					Oscillatoriophycideae				Synechococcophycideae	Other Firmicutes	Bacilli
Order		Actinomycetales																		Bacteroidales						Flavobacteriales				Sphingobacteriales	Saprospirales		Chlamydiales	C0119 sp	S085 sp	MLE1-12	YS2	CAB-I	Chlorophyta		Stramenopiles	Streptophyta	Chroococcales		Oscillatoriales		Synechococcales		Other Bacilli
Family		Other Actinomycetales	Actinomycetaceae	Corynebacteriaceae	Dermacoccaceae	Gordoniaceae	Intrasporangiaceae	Microbacteriaceae			Micrococcaceae		Mycobacteriaceae	Nocardiaceae	Nocardioidaceae		Promicromonosporaceae	Propionibacteriaceae	Streptomycetaceae	Bacteroidaceae		Porphyromonadaceae		Rikenellaceae	Paraprevotellaceae	Flavobacteriaceae		Weeksellaceae		Sphingobacteriaceae	Chitinophagaceae		Chlamydiaceae			MLE1-12 sp	YS2 sp	CAB-I sp	Other Chlorophyta	Trebouxiophyceae	Stramenopiles sp	Streptophyta sp	Xenococcaceae		Phormidiaceae		Acaryochloridaceae
Genus			Actinomyces	Corynebacterium	Dermacoccus	Gordonia	Intrasporangiaceae sp	Other Microbacteriaceae	Cryocola	Microbacterium	Other Micrococcaceae	Microbispora	Mycobacterium	Rhodococcus	Other Nocardioidaceae	Nocardioides	Promicromonosporaceae sp	Propionibacterium	Streptomyces	Other Bacteroidaceae	Bacteroides	Dysgonomonas	Porphyromonas	Rikenellaceae sp	YRC22	Flavobacterium	Myroides	Other Weeksellaceae	Chryseobacterium	Sphingobacterium	Other Chitinophagaceae	Sediminibacterium	Chlamydia							Trebouxiophyceae sp			Other Xenococcaceae	Chroococcidiopsis	Other Phormidiaceae	Planktothrix	Acaryochloris
DC1	84	0	0	0	0	0	0	0	0	0	0	0	0	0	0	0	0	2	0	0	0	0	0	0	0	0	0	0	0	0	0	0	0	1	0	204	5	2	7	84	903	77	1	1	0	0	1	0	0
DC2	98	0	0	0	0	0	0	0	0	0	0	0	0	0	0	0	0	0	0	0	0	104	0	0	0	0	0	0	0	0	0	79	0	0	12	0	0	0	0	0	2	0	0	0	0	0	0	0	8
DC3	303	0	0	0	0	0	0	0	0	0	0	0	0	0	0	0	0	0	0	0	0	0	0	0	0	0	0	0	0	0	0	0	0	0	0	1	0	113	0	0	2	0	0	0	0	0	0	0	2
DC4	306	0	0	16	0	0	0	0	0	0	0	0	0	0	0	0	0	30	0	0	0	0	0	0	0	106	0	0	0	0	0	0	0	0	0	0	0	0	0	0	0	0	0	0	0	0	0	0	9
DC5	337	0	0	0	0	0	0	0	0	0	0	0	0	0	0	0	0	0	0	0	0	0	0	0	0	0	0	0	0	0	136	0	0	0	0	0	0	6457	0	0	37	65	0	0	0	0	0	0	0
DC6	109	0	0	0	0	0	0	0	0	0	0	0	0	0	0	0	0	0	0	0	0	0	0	0	0	0	0	0	0	0	0	0	0	0	0	0	0	2	0	0	0	0	0	0	0	0	0	0	0
DC7	302	0	0	0	0	0	0	0	0	0	0	0	0	0	0	0	0	0	0	0	0	0	161	0	0	0	0	0	0	0	0	0	0	0	0	0	0	9401	0	0	0	0	0	0	0	0	0	0	0
DC8	391	0	0	0	0	0	0	0	0	0	0	0	0	0	0	0	0	0	0	0	0	0	0	0	0	0	0	0	0	0	0	0	0	0	0	0	0	0	0	0	0	0	0	0	0	0	0	0	0
DC9	280	0	73	0	0	0	0	0	0	0	0	0	0	0	0	0	0	80	0	0	0	0	0	0	0	0	0	0	0	0	0	62	0	0	0	0	0	379	0	0	0	0	0	0	0	0	0	0	0
DC10	384	0	0	0	0	0	0	0	0	0	0	0	0	147	0	0	0	0	0	0	1155	0	0	0	0	0	0	0	0	0	0	0	0	0	0	0	0	0	0	2	2	0	0	0	0	0	0	0	53
DC11	367	0	0	0	0	0	0	0	0	0	0	0	0	0	0	0	0	34	0	0	0	0	0	0	0	0	0	0	0	0	0	0	0	0	0	1	0	5864	0	0	2	0	0	0	0	0	0	0	1
DC12	307	0	0	128	0	0	0	0	0	0	0	0	0	0	0	0	0	0	0	0	0	0	0	0	0	0	0	0	0	0	0	0	0	0	0	0	0	0	0	0	0	0	0	0	0	0	0	0	0
DC13	231	0	0	0	0	0	0	0	0	0	0	0	0	0	0	0	0	140	0	0	0	0	0	0	0	0	0	0	0	0	0	0	0	0	0	0	0	2	0	0	0	0	0	0	0	0	0	13	0
DC15	356	0	0	76	0	0	0	0	0	0	0	0	0	0	0	0	0	0	0	0	0	0	0	0	0	0	0	0	0	0	0	0	0	0	0	0	0	2700	0	0	0	0	0	0	0	0	0	0	0
DC17	375	0	0	0	0	0	0	17	0	0	0	0	0	0	0	0	0	0	0	0	0	0	0	0	0	0	0	0	0	0	0	0	0	0	0	0	0	8595	0	0	0	0	0	0	0	0	0	0	0
DC18	258	0	0	0	0	6	0	0	0	0	0	0	0	0	0	117	0	0	0	996	0	0	0	164	190	0	0	0	0	0	0	0	2	0	0	0	0	2	0	0	0	0	0	0	11	178	0	1	0
DC19	259	0	0	0	0	0	0	0	0	0	0	0	0	0	0	0	0	0	0	0	0	0	0	0	0	0	0	0	0	0	0	0	0	0	0	0	0	3533	0	0	0	0	0	0	0	0	0	0	0
DC20	243	0	0	0	0	0	0	0	0	0	0	0	0	0	0	0	0	0	0	0	0	0	0	0	0	0	0	0	0	0	0	0	0	0	0	0	0	7393	0	0	3	0	0	0	0	0	0	0	0
DC22	336	0	0	0	0	0	0	0	0	0	0	0	0	0	0	0	0	10	0	0	0	0	0	0	0	0	0	0	0	0	0	0	0	0	0	0	0	3	0	0	2	0	0	0	0	0	0	0	0
DC23	329	0	0	0	0	0	0	0	0	0	0	0	0	16	0	0	0	134	0	0	0	0	0	0	0	0	0	0	72	0	0	0	0	0	0	0	0	4246	0	0	0	0	0	0	0	0	0	0	0
DC24	267	0	0	0	0	0	0	0	0	0	0	0	0	367	0	0	0	0	0	0	0	0	0	0	0	0	0	0	0	0	0	0	0	0	0	0	0	0	0	0	0	0	0	0	0	0	0	0	0
DC25	163	0	0	0	0	0	0	0	0	0	0	0	0	0	0	0	0	0	213	0	0	0	0	0	0	0	0	0	0	0	0	0	0	0	0	0	0	0	0	0	0	0	0	0	0	0	0	0	0
DC26	211	0	0	0	0	0	0	0	0	0	0	0	0	0	0	0	0	0	0	0	0	0	0	0	0	0	0	50	1	0	0	0	0	0	0	0	0	95	0	0	0	0	0	0	0	0	0	0	0
DC27	218	33	0	0	0	0	0	17	1	17	0	0	0	0	0	0	0	18	0	0	0	0	0	0	0	0	0	218	0	0	0	0	0	0	0	1	0	3	0	0	0	0	0	0	0	0	0	1	0
DC47	407	0	0	0	0	0	0	0	0	0	0	0	0	0	0	0	0	0	0	0	0	0	0	0	0	0	0	46	289	0	0	0	0	0	0	0	0	0	0	0	0	0	0	0	0	0	0	0	0
DC48	221	0	0	0	0	0	0	0	0	0	0	0	0	0	0	0	0	0	0	0	0	0	0	0	0	73	0	0	0	0	0	0	0	0	0	0	0	3	0	1	3	0	0	0	0	0	0	0	0
DC49	129	0	0	0	0	0	0	0	0	0	0	0	0	0	0	0	0	0	0	0	0	0	0	0	0	0	0	0	0	0	0	0	0	0	0	0	0	2	0	0	0	0	0	0	0	0	0	0	0
DC50	308	0	0	0	0	0	0	0	0	0	0	0	0	56	0	0	0	24	0	0	0	0	0	0	0	0	0	0	87	0	0	0	0	0	0	0	0	39	0	0	0	0	0	0	0	0	0	0	0
DC51	251	0	0	0	0	0	0	0	0	0	0	0	0	0	0	0	0	0	0	0	0	0	0	0	0	0	0	0	0	0	0	0	0	0	0	0	0	9373	0	0	0	0	0	0	0	0	0	0	0
DC52	192	0	0	0	0	0	0	0	0	0	0	0	0	0	0	0	0	32	0	0	0	0	0	0	0	0	0	0	0	0	0	0	0	0	0	0	0	2	0	0	0	0	0	0	0	0	0	0	0
DC53	325	0	0	15	0	0	0	5	0	0	0	0	5	0	0	0	0	25	0	0	0	0	0	0	0	0	0	0	0	28	0	0	0	0	0	0	0	5	0	0	0	0	0	0	0	0	0	0	0
DC54	71	0	0	0	0	0	0	0	0	0	0	0	0	0	0	0	0	0	0	0	0	0	0	0	0	0	0	0	87	0	0	0	0	0	0	0	0	7602	0	0	0	0	0	0	0	0	0	0	0
DC55	204	0	0	0	252	0	1	0	0	0	0	0	0	0	0	0	0	0	0	0	0	0	0	0	0	0	0	0	0	0	0	0	0	0	0	0	0	1	0	0	0	1	0	0	0	0	0	0	0
DC57	137	0	0	0	0	0	0	0	0	0	0	0	0	1	0	0	0	0	0	0	0	0	0	0	0	0	0	0	0	0	0	0	0	0	0	2	0	0	0	3	4	0	0	0	0	0	0	0	0
DC58	187	0	0	0	1	0	0	0	0	0	1	59	0	0	0	0	1	58	0	0	0	0	0	0	0	0	0	0	0	0	0	0	0	0	0	0	0	11771	0	0	2	0	0	0	0	0	0	0	0
DC59	259	0	0	0	0	0	0	0	0	0	0	0	0	0	0	0	0	0	0	0	0	0	0	0	0	0	197	0	0	0	0	0	0	0	0	0	0	0	0	0	0	0	0	0	0	0	0	0	0
DC60	313	0	0	47	0	0	0	0	0	16	11	6	0	7	0	0	0	15	0	0	0	0	0	0	0	0	0	0	0	57	0	0	10	0	0	0	0	0	0	0	0	0	0	0	0	0	0	0	0
DC61	256	0	0	0	0	0	0	0	0	0	0	0	74	0	49	0	0	0	0	0	0	0	0	0	0	0	0	0	0	0	0	0	0	0	0	0	0	107	0	0	0	0	0	0	0	0	0	0	0
DC62	341	0	0	0	0	0	0	0	0	0	0	0	0	0	0	0	0	0	0	0	0	0	0	0	0	0	104	0	0	0	0	0	0	0	0	0	0	7	0	0	0	0	0	0	0	0	0	0	0
[truncated: 175 more columns]
