# Supplementary material for: Wastewater treatment works change the intestinal microbiomes of insectivorous bats
Source: PLoS One. 2021 Mar 3;16(3):e0247475. doi: 10.1371/journal.pone.0247475 (PMC7928523; doi:10.1371/journal.pone.0247475)
Supplement: S3 Data — (XLSX) [file pone.0247475.s004.xlsx]

## Sheet: Sheet1
Site	Sex	Length	Mass	BCI
Verulam	Female	31	3.5	0.112903
Verulam	Female	31	4	0.129032
Verulam	Male	31	3.5	0.112903
Verulam	Male	31	3.5	0.112903
Verulam	Male	31	4	0.129032
Verulam	Male	30	4	0.133333
Verulam	Male	31	3.5	0.112903
Verulam	Male	31	3.5	0.112903
Verulam	Male	30.5	3.5	0.114754
Verulam	Male	30	3.5	0.116667
Verulam	Male	31.5	4	0.126984
Verulam	Male	29.5	3.5	0.118644
Umbilo	Female	31	4.5	0.145161
Umbilo	Female	30.5	4	0.131148
Umbilo	Male	29	3.5	0.12069
Umbilo	Male	29	3.5	0.12069
Umbilo	Male	30.5	4	0.131148
Umbilo	Male	29.5	4	0.135593
Umbilo	Female	32	4.5	0.140625
Umbilo	Female	31	4	0.129032
Umbilo	Female	32	4	0.125
Umbilo	Female	31	4.5	0.145161
Umbilo	Female	31	4	0.129032
Umbilo	Female	31.5	3	0.0952381
Buffelsdrift	Male	29	3.5	0.12069
Buffelsdrift	Female	31	4	0.129032
Buffelsdrift	Male	30	3.5	0.116667
Buffelsdrift	Male	31	3.5	0.112903
Buffelsdrift	Female	31.5	4	0.126984
Buffelsdrift	Female	32.5	4	0.123077
Buffelsdrift	Female	31	4	0.129032
Buffelsdrift	Female	32	4	0.125
Buffelsdrift	Male	31.5	3.5	0.111111
Buffelsdrift	Female	32	4.5	0.140625
Buffelsdrift	Male	30	3.5	0.116667
Inkunzi	Female	29	3.5	0.12069
Inkunzi	Male	30	3.5	0.116667
Inkunzi	Female	31.5	4	0.126984
Inkunzi	Female	31	4.5	0.145161
